# Supplementary material for: Self-Assembly of Antiferromagnetically-Coupled Copper(II) Supramolecular Architectures with Diverse Structural Complexities
Source: Molecules. 2020 Nov 26;25(23):5549. doi: 10.3390/molecules25235549 (PMC7734591; doi:10.3390/molecules25235549)
Supplement: Supplementary file 1 [file molecules-25-05549-s001.zip]

Archive with 4 entries (3 files):
- molecules-994930-sup/
- molecules-994930-sup/checkcif_report.pdf
- molecules-994930-sup/molecules-994930-sup.pdf
- molecules-994930-sup/Updated Combined Files.cif
