# Supplementary material for: Self-Assembly of Antiferromagnetically-Coupled Copper(II) Supramolecular Architectures with Diverse Structural Complexities
Source: Molecules. 2020 Nov 26;25(23):5549. doi: 10.3390/molecules25235549 (PMC7734591; doi:10.3390/molecules25235549)
Supplement: Supplementary file 1 [file molecules-25-05549-s001.zip › molecules-994930-sup/Updated Combined Files.cif]

data_np004
_publ_requested_journal          ''
_publ_contact_author_name        'Santokh S. Tandon' 
_publ_contact_author_address 
;Department of Chemistry 
Kent State University 
Kent, OH 44460 
; 
_publ_contact_author_email       standon@kent.edu 
_publ_contact_author_phone       '(+1) 330 337-4235' 
_publ_contact_author_fax         '(+1) 330 337-4122' 
loop_ 
_publ_author_name 
_publ_author_address 
'Tandon,Santokh S.' 
;Department of Chemistry 
Kent State University Salem 
Salem, OH, 44460 USA 
;
'Bunge, Scott D.' 
;Department of Chemistry and Biochemistry 
Kent State University 
Kent, OH 44242 USA 
;
'Patel, Neil' 
;Department of Chemistry and Biochemistry 
Kent State University 
Kent, OH 44242 USA 
; 
'Wang, Esther C.'
;Department of Chemistry and Biochemistry
Kent State University
Kent, OH 44242 USA
;
'Sanchiz, Joaquin' 
;Universitat de La Laguna 
Departament de Qu\'imica Inorg\`anica 
Grup d?Interaccions Magn\`etiques 
Diagonal 647, 08028 
Barcelona, Spain 
; 
'Thompson, Laurence K.' 
;Department of Chemistry 
Memorial University 
St. John's Newfoundland, A1B 3X7 
; 
_audit_creation_date               2019-05-22
_audit_creation_method
;
Olex2 1.2
(compiled 2018.05.29 svn.r3508 for OlexSys, GUI svn.r5506)
;
_shelx_SHELXL_version_number       '2016/6'
_audit_contact_author_address      ?
_audit_contact_author_email        ?
_audit_contact_author_name         ''
_audit_contact_author_phone        ?
_publ_contact_author_id_orcid      ?
_publ_section_references
;
Bourhis, L.J., Dolomanov, O.V., Gildea, R.J., Howard, J.A.K., Puschmann, H.
 (2013). in preparation.

Dolomanov, O.V., Bourhis, L.J., Gildea, R.J, Howard, J.A.K. & Puschmann, H.
 (2009), J. Appl. Cryst. 42, 339-341.

Sheldrick, G.M. (2008). Acta Cryst. A64, 112-122.
;
_chemical_name_common              ?
_chemical_name_systematic          ?
_chemical_formula_moiety           'C30 H40 Cu4 N16 O6'
_chemical_formula_sum              'C30 H40 Cu4 N16 O6'
_chemical_formula_weight           974.94
_chemical_melting_point            ?
loop_
  _atom_type_symbol
  _atom_type_description
  _atom_type_scat_dispersion_real
  _atom_type_scat_dispersion_imag
  _atom_type_scat_source
 'C' 'C' 0.0033 0.0016 'International Tables Vol C Tables 4.2.6.8 and 6.1.1.4'
 'H' 'H' 0.0000 0.0000 'International Tables Vol C Tables 4.2.6.8 and 6.1.1.4'
 'Cu' 'Cu' 0.3201 1.2651 'International Tables Vol C Tables 4.2.6.8 and 6.1.1.4'
 'N' 'N' 0.0061 0.0033 'International Tables Vol C Tables 4.2.6.8 and 6.1.1.4'
 'O' 'O' 0.0106 0.0060 'International Tables Vol C Tables 4.2.6.8 and 6.1.1.4'

_shelx_space_group_comment
;
The symmetry employed for this shelxl refinement is uniquely defined
by the following loop, which should always be used as a source of
symmetry information in preference to the above space-group names.
They are only intended as comments.
;
_space_group_crystal_system        'monoclinic'
_space_group_IT_number             15
_space_group_name_H-M_alt          'C 1 2/c 1'
_space_group_name_Hall             '-C 2yc'
loop_
  _space_group_symop_operation_xyz
 'x, y, z'
 '-x, y, -z+1/2'
 'x+1/2, y+1/2, z'
 '-x+1/2, y+1/2, -z+1/2'
 '-x, -y, -z'
 'x, -y, z-1/2'
 '-x+1/2, -y+1/2, -z'
 'x+1/2, -y+1/2, z-1/2'

_cell_length_a                     27.504(8)
_cell_length_b                     22.357(8)
_cell_length_c                     7.817(3)
_cell_angle_alpha                  90
_cell_angle_beta                   93.526(7)
_cell_angle_gamma                  90
_cell_volume                       4798(3)
_cell_formula_units_Z              4
_cell_measurement_reflns_used      3680
_cell_measurement_temperature      190
_cell_measurement_theta_max        23.329
_cell_measurement_theta_min        2.349
_shelx_estimated_absorpt_T_max     0.840
_shelx_estimated_absorpt_T_min     0.533
_exptl_absorpt_coefficient_mu      1.801
_exptl_absorpt_correction_T_max    0.7461
_exptl_absorpt_correction_T_min    0.4967
_exptl_absorpt_correction_type     multi-scan
_exptl_absorpt_process_details    
 'SADABS-2008/1 (Bruker,2008) was used for absorption correction. wR2(int) was 0.0862 before and 0.0454 after correction. The Ratio of minimum to maximum transmission is 0.6657. The \l/2 correction factor is Not present.'
_exptl_absorpt_special_details     ?
_exptl_crystal_colour              green
_exptl_crystal_colour_primary      green
_exptl_crystal_density_diffrn      1.350
_exptl_crystal_density_meas        .
_exptl_crystal_density_method      ?
_exptl_crystal_description         block
_exptl_crystal_F_000               1984
_exptl_crystal_preparation         ?
_exptl_crystal_size_max            0.4
_exptl_crystal_size_mid            0.2
_exptl_crystal_size_min            0.1
_exptl_transmission_factor_max     ?
_exptl_transmission_factor_min     ?
_diffrn_reflns_av_R_equivalents    0.0630
_diffrn_reflns_av_unetI/netI       0.0499
_diffrn_reflns_Laue_measured_fraction_full  0.998
_diffrn_reflns_Laue_measured_fraction_max  0.998
_diffrn_reflns_limit_h_max         32
_diffrn_reflns_limit_h_min         -32
_diffrn_reflns_limit_k_max         26
_diffrn_reflns_limit_k_min         -26
_diffrn_reflns_limit_l_max         9
_diffrn_reflns_limit_l_min         -9
_diffrn_reflns_number              18862
_diffrn_reflns_point_group_measured_fraction_full  0.998
_diffrn_reflns_point_group_measured_fraction_max  0.998
_diffrn_reflns_theta_full          25.050
_diffrn_reflns_theta_max           25.050
_diffrn_reflns_theta_min           1.175
_diffrn_ambient_temperature        190
_diffrn_detector_area_resol_mean   ?
_diffrn_measured_fraction_theta_full  0.998
_diffrn_measured_fraction_theta_max  0.998
_diffrn_measurement_device_type    'Bruker APEX-II CCD'
_diffrn_measurement_method         '\f and \w scans'
_diffrn_radiation_monochromator    'graphite'
_diffrn_radiation_type             MoK\a
_diffrn_radiation_wavelength       0.71073
_diffrn_source                     ?
_diffrn_standards_number           0
_reflns_Friedel_coverage           0.000
_reflns_Friedel_fraction_full      .
_reflns_Friedel_fraction_max       .
_reflns_number_gt                  2814
_reflns_number_total               4253
_reflns_special_details
;
 Reflections were merged by SHELXL according to the crystal
 class for the calculation of statistics and refinement.
 
 Structure factors included contributions from the .fab file.
 
 _reflns_Friedel_fraction is defined as the number of unique
 Friedel pairs measured divided by the number that would be
 possible theoretically, ignoring centric projections and
 systematic absences.
;
_reflns_threshold_expression       'I > 2\s(I)'
_computing_cell_refinement         'SAINT v7.60A (Bruker, 2009)'
_computing_data_collection         ?
_computing_data_reduction          'SAINT v7.60A (Bruker, 2009)'
_computing_molecular_graphics      'Olex2 (Dolomanov et al., 2009)'
_computing_publication_material    'Olex2 (Dolomanov et al., 2009)'
_computing_structure_refinement    'XL (Sheldrick, 2008)'
_computing_structure_solution      'ShelXS (Sheldrick, 2008)'
_refine_diff_density_max           2.461
_refine_diff_density_min           -0.705
_refine_diff_density_rms           0.149
_refine_ls_extinction_coef         .
_refine_ls_extinction_method       none
_refine_ls_goodness_of_fit_ref     1.065
_refine_ls_hydrogen_treatment      constr
_refine_ls_matrix_type             full
_refine_ls_number_parameters       257
_refine_ls_number_reflns           4253
_refine_ls_number_restraints       19
_refine_ls_R_factor_all            0.1042
_refine_ls_R_factor_gt             0.0712
_refine_ls_restrained_S_all        1.074
_refine_ls_shift/su_max            0.036
_refine_ls_shift/su_mean           0.002
_refine_ls_structure_factor_coef   Fsqd
_refine_ls_weighting_details      
 'w=1/[\s^2^(Fo^2^)+(0.1353P)^2^+36.1459P] where P=(Fo^2^+2Fc^2^)/3'
_refine_ls_weighting_scheme        calc
_refine_ls_wR_factor_gt            0.2090
_refine_ls_wR_factor_ref           0.2428
_refine_special_details            ?
_olex2_refinement_description
;
1. Fixed Uiso
 At 1.2 times of:
  All C(H) groups, All C(H,H) groups
 At 1.5 times of:
  All C(H,H,H) groups, All O(H) groups
2. Restrained distances
 C9-C10
 1.487 with sigma of 0.02
3. Uiso/Uaniso restraints and constraints
C9 \\sim C10 \\sim O2 \\sim C11: within 2A with sigma of 0.04 and sigma for
terminal atoms of 0.08
4.a Ternary CH refined with riding coordinates:
 C10(H10), C14(H14)
4.b Secondary CH2 refined with riding coordinates:
 C9(H9A,H9B), C13(H13A,H13B)
4.c Aromatic/amide H refined with riding coordinates:
 C1(H1), C5(H5), C8(H8), C12(H12)
4.d Idealised Me refined as rotating group:
 C7(H7A,H7B,H7C), C11(H11A,H11B,H11C), C15(H15A,H15B,H15C)
4.e Idealised tetrahedral OH refined as rotating group:
 O3(H3)
;
_atom_sites_solution_hydrogens     geom
_atom_sites_solution_primary       direct
_atom_sites_solution_secondary     ?
loop_
  _atom_site_label
  _atom_site_type_symbol
  _atom_site_fract_x
  _atom_site_fract_y
  _atom_site_fract_z
  _atom_site_U_iso_or_equiv
  _atom_site_adp_type
  _atom_site_occupancy
  _atom_site_site_symmetry_order
  _atom_site_calc_flag
  _atom_site_refinement_flags_posn
  _atom_site_refinement_flags_adp
  _atom_site_refinement_flags_occupancy
  _atom_site_disorder_assembly
  _atom_site_disorder_group
 Cu1 Cu 0.27418(3) 0.67201(4) 0.74486(13) 0.0403(3) Uani 1 1 d . . . . .
 Cu2 Cu 0.18787(3) 0.74116(4) 0.88582(12) 0.0376(3) Uani 1 1 d . . . . .
 N1 N 0.2841(3) 0.5870(3) 0.7078(10) 0.0534(19) Uani 1 1 d . . . . .
 N2 N 0.1319(2) 0.7117(3) 1.0045(8) 0.0398(15) Uani 1 1 d . . . . .
 N3 N 0.3160(3) 0.6766(3) 1.0264(9) 0.0470(17) Uani 1 1 d . . . . .
 N4 N 0.3197(4) 0.6302(4) 1.0940(10) 0.078(3) Uani 1 1 d . . . . .
 N5 N 0.3228(7) 0.5859(5) 1.1585(16) 0.169(8) Uani 1 1 d . . . . .
 N6 N 0.2513(3) 0.7542(3) 0.7787(10) 0.0459(17) Uani 1 1 d . . . . .
 N7 N 0.2644(2) 0.7996(3) 0.7072(10) 0.0501(18) Uani 1 1 d . . . . .
 N8 N 0.2764(4) 0.8411(4) 0.6451(14) 0.084(3) Uani 1 1 d . . . . .
 O1 O 0.21160(19) 0.6578(2) 0.8516(7) 0.0397(12) Uani 1 1 d . . . . .
 O2 O 0.3315(3) 0.6833(5) 0.6150(10) 0.092(3) Uani 1 1 d . U . . .
 O3 O 0.0289(4) 0.7244(6) 0.895(2) 0.165(6) Uani 1 1 d . . . . .
 H3 H 0.000229 0.732114 0.918812 0.247 Uiso 1 1 calc GR . . . .
 C1 C 0.1263(3) 0.5500(4) 1.0076(10) 0.0431(19) Uani 1 1 d . . . . .
 H1 H 0.096752 0.549839 1.064343 0.052 Uiso 1 1 calc R . . . .
 C2 C 0.1477(3) 0.6044(3) 0.9734(9) 0.0358(17) Uani 1 1 d . . . . .
 C3 C 0.1912(3) 0.6062(3) 0.8890(9) 0.0319(16) Uani 1 1 d . . . . .
 C4 C 0.2128(3) 0.5510(3) 0.8450(10) 0.0389(18) Uani 1 1 d . . . . .
 C5 C 0.1896(3) 0.4982(3) 0.8810(10) 0.0420(19) Uani 1 1 d . . . . .
 H5 H 0.204204 0.461770 0.848317 0.050 Uiso 1 1 calc R . . . .
 C6 C 0.1463(3) 0.4953(4) 0.9622(10) 0.046(2) Uani 1 1 d . . . . .
 C7 C 0.1215(4) 0.4359(4) 0.9969(13) 0.061(3) Uani 1 1 d . . . . .
 H7A H 0.141817 0.402933 0.959229 0.092 Uiso 1 1 calc GR . . . .
 H7B H 0.089650 0.434494 0.933794 0.092 Uiso 1 1 calc GR . . . .
 H7C H 0.117262 0.432006 1.119936 0.092 Uiso 1 1 calc GR . . . .
 C8 C 0.2569(3) 0.5456(4) 0.7577(12) 0.048(2) Uani 1 1 d . . . . .
 H8 H 0.266998 0.505969 0.734205 0.057 Uiso 1 1 calc R . . . .
 C9 C 0.3275(5) 0.5723(5) 0.6217(19) 0.095(5) Uani 1 1 d D U . . .
 H9A H 0.344994 0.539328 0.683622 0.114 Uiso 1 1 calc R . . . .
 H9B H 0.318235 0.558344 0.503968 0.114 Uiso 1 1 calc R . . . .
 C10 C 0.3575(6) 0.6207(8) 0.615(3) 0.171(7) Uani 1 1 d D U . . .
 H10 H 0.369090 0.620687 0.738365 0.205 Uiso 1 1 calc R . . . .
 C11 C 0.4064(6) 0.6063(12) 0.544(3) 0.226(14) Uani 1 1 d . U . . .
 H11A H 0.401978 0.600050 0.419447 0.339 Uiso 1 1 calc GR . . . .
 H11B H 0.419724 0.569853 0.598132 0.339 Uiso 1 1 calc GR . . . .
 H11C H 0.428954 0.639589 0.567237 0.339 Uiso 1 1 calc GR . . . .
 C12 C 0.1224(3) 0.6560(4) 1.0285(10) 0.0409(18) Uani 1 1 d . . . . .
 H12 H 0.094596 0.648187 1.091545 0.049 Uiso 1 1 calc R . . . .
 C13 C 0.0968(3) 0.7555(4) 1.0705(12) 0.048(2) Uani 1 1 d . . . . .
 H13A H 0.080081 0.736892 1.165668 0.058 Uiso 1 1 calc R . . . .
 H13B H 0.114980 0.790716 1.116867 0.058 Uiso 1 1 calc R . . . .
 C14 C 0.0597(4) 0.7756(5) 0.9364(15) 0.071(3) Uani 1 1 d . . . . .
 H14 H 0.075979 0.789249 0.832245 0.085 Uiso 1 1 calc R . . . .
 C15 C 0.0286(5) 0.8236(7) 0.999(2) 0.115(5) Uani 1 1 d . . . . .
 H15A H 0.005746 0.836974 0.905828 0.172 Uiso 1 1 calc GR . . . .
 H15B H 0.048999 0.857269 1.039571 0.172 Uiso 1 1 calc GR . . . .
 H15C H 0.010341 0.808364 1.093793 0.172 Uiso 1 1 calc GR . . . .

loop_
  _atom_site_aniso_label
  _atom_site_aniso_U_11
  _atom_site_aniso_U_22
  _atom_site_aniso_U_33
  _atom_site_aniso_U_23
  _atom_site_aniso_U_13
  _atom_site_aniso_U_12
 Cu1 0.0379(6) 0.0371(6) 0.0467(6) 0.0025(4) 0.0090(4) 0.0000(4)
 Cu2 0.0387(5) 0.0289(5) 0.0456(6) 0.0054(4) 0.0071(4) -0.0011(4)
 N1 0.058(5) 0.044(4) 0.059(5) -0.014(4) 0.014(4) 0.003(4)
 N2 0.035(3) 0.036(4) 0.049(4) 0.002(3) 0.004(3) 0.000(3)
 N3 0.055(4) 0.033(4) 0.052(4) 0.001(3) 0.000(3) -0.001(3)
 N4 0.147(9) 0.032(5) 0.053(5) 0.013(4) -0.014(5) -0.010(5)
 N5 0.38(3) 0.044(7) 0.079(8) 0.009(6) -0.026(11) -0.006(10)
 N6 0.044(4) 0.028(3) 0.067(5) 0.011(3) 0.015(3) 0.002(3)
 N7 0.044(4) 0.046(5) 0.061(5) 0.014(4) 0.007(3) -0.006(3)
 N8 0.087(7) 0.055(5) 0.112(8) 0.037(6) 0.015(6) -0.020(5)
 O1 0.044(3) 0.029(3) 0.047(3) 0.002(2) 0.010(2) -0.004(2)
 O2 0.054(4) 0.153(9) 0.069(5) -0.007(5) 0.017(4) -0.003(5)
 O3 0.077(6) 0.137(10) 0.272(17) -0.081(10) -0.064(9) 0.023(6)
 C1 0.047(5) 0.043(5) 0.039(4) 0.008(4) -0.001(4) -0.008(4)
 C2 0.040(4) 0.034(4) 0.034(4) 0.001(3) 0.001(3) -0.002(3)
 C3 0.033(4) 0.034(4) 0.028(4) -0.001(3) -0.001(3) -0.006(3)
 C4 0.046(4) 0.027(4) 0.042(4) 0.001(3) -0.006(4) -0.005(3)
 C5 0.055(5) 0.028(4) 0.043(5) 0.000(3) -0.006(4) -0.001(3)
 C6 0.058(5) 0.042(5) 0.037(4) 0.006(4) -0.007(4) -0.014(4)
 C7 0.082(7) 0.038(5) 0.062(6) 0.012(4) -0.001(5) -0.020(5)
 C8 0.044(4) 0.040(5) 0.060(6) -0.014(4) 0.006(4) 0.002(4)
 C9 0.096(9) 0.034(5) 0.163(12) -0.024(6) 0.076(9) -0.008(5)
 C10 0.116(12) 0.163(16) 0.244(18) -0.055(14) 0.102(12) 0.004(11)
 C11 0.113(13) 0.37(3) 0.21(2) -0.17(2) 0.110(14) -0.124(17)
 C12 0.035(4) 0.047(5) 0.041(4) 0.004(4) 0.005(3) -0.009(3)
 C13 0.038(4) 0.046(5) 0.062(6) -0.003(4) 0.012(4) 0.006(4)
 C14 0.054(6) 0.077(7) 0.081(7) -0.016(6) -0.012(5) 0.022(5)
 C15 0.088(9) 0.120(12) 0.136(13) -0.005(10) 0.006(9) 0.059(9)

_geom_special_details
;
 All esds (except the esd in the dihedral angle between two l.s. planes)
 are estimated using the full covariance matrix.  The cell esds are taken
 into account individually in the estimation of esds in distances, angles
 and torsion angles; correlations between esds in cell parameters are only
 used when they are defined by crystal symmetry.  An approximate (isotropic)
 treatment of cell esds is used for estimating esds involving l.s. planes.
;
loop_
  _geom_bond_atom_site_label_1
  _geom_bond_atom_site_label_2
  _geom_bond_distance
  _geom_bond_site_symmetry_2
  _geom_bond_publ_flag
 Cu1 N1 1.944(7) . ?
 Cu1 N3 2.422(7) . ?
 Cu1 N6 1.965(6) . ?
 Cu1 O1 1.984(5) . ?
 Cu1 O2 1.943(7) . ?
 Cu2 N2 1.959(6) . ?
 Cu2 N3 1.968(7) 7_567 ?
 Cu2 N6 2.001(7) . ?
 Cu2 O1 1.998(5) . ?
 N1 C8 1.267(11) . ?
 N1 C9 1.443(12) . ?
 N2 C12 1.289(10) . ?
 N2 C13 1.489(10) . ?
 N3 N4 1.165(10) . ?
 N4 N5 1.112(13) . ?
 N6 N7 1.225(9) . ?
 N7 N8 1.106(10) . ?
 O1 C3 1.323(8) . ?
 O2 C10 1.57(2) . ?
 O3 C14 1.448(15) . ?
 C1 C2 1.386(11) . ?
 C1 C6 1.394(12) . ?
 C2 C3 1.401(10) . ?
 C2 C12 1.428(11) . ?
 C3 C4 1.422(10) . ?
 C4 C5 1.378(10) . ?
 C4 C8 1.433(11) . ?
 C5 C6 1.386(12) . ?
 C6 C7 1.525(11) . ?
 C9 C10 1.365(15) . ?
 C10 C11 1.52(2) . ?
 C13 C14 1.486(13) . ?
 C14 C15 1.476(15) . ?

loop_
  _geom_angle_atom_site_label_1
  _geom_angle_atom_site_label_2
  _geom_angle_atom_site_label_3
  _geom_angle
  _geom_angle_site_symmetry_1
  _geom_angle_site_symmetry_3
  _geom_angle_publ_flag
 N1 Cu1 N3 96.5(3) . . ?
 N1 Cu1 N6 169.4(3) . . ?
 N1 Cu1 O1 92.3(3) . . ?
 N1 Cu1 O2 85.6(4) . . ?
 N6 Cu1 N3 88.7(3) . . ?
 N6 Cu1 O1 78.4(2) . . ?
 O1 Cu1 N3 90.0(2) . . ?
 O2 Cu1 N3 96.6(3) . . ?
 O2 Cu1 N6 103.1(4) . . ?
 O2 Cu1 O1 173.3(3) . . ?
 N2 Cu2 N3 95.1(3) . 7_567 ?
 N2 Cu2 N6 167.6(3) . . ?
 N2 Cu2 O1 91.3(2) . . ?
 N3 Cu2 N6 94.4(3) 7_567 . ?
 N3 Cu2 O1 160.6(3) 7_567 . ?
 O1 Cu2 N6 77.2(2) . . ?
 C8 N1 Cu1 125.2(6) . . ?
 C8 N1 C9 119.8(8) . . ?
 C9 N1 Cu1 114.9(6) . . ?
 C12 N2 Cu2 124.6(5) . . ?
 C12 N2 C13 116.2(7) . . ?
 C13 N2 Cu2 119.2(5) . . ?
 Cu2 N3 Cu1 108.9(3) 7_567 . ?
 N4 N3 Cu1 113.4(6) . . ?
 N4 N3 Cu2 132.7(7) . 7_567 ?
 N5 N4 N3 179.5(16) . . ?
 Cu1 N6 Cu2 102.4(3) . . ?
 N7 N6 Cu1 127.4(6) . . ?
 N7 N6 Cu2 127.0(6) . . ?
 N8 N7 N6 178.8(11) . . ?
 Cu1 O1 Cu2 101.9(2) . . ?
 C3 O1 Cu1 128.6(5) . . ?
 C3 O1 Cu2 129.5(5) . . ?
 C10 O2 Cu1 105.7(8) . . ?
 C2 C1 C6 122.8(8) . . ?
 C1 C2 C3 120.0(7) . . ?
 C1 C2 C12 115.5(7) . . ?
 C3 C2 C12 124.5(7) . . ?
 O1 C3 C2 121.0(7) . . ?
 O1 C3 C4 120.9(6) . . ?
 C2 C3 C4 118.1(7) . . ?
 C3 C4 C8 124.5(7) . . ?
 C5 C4 C3 119.3(7) . . ?
 C5 C4 C8 116.1(7) . . ?
 C4 C5 C6 123.7(8) . . ?
 C1 C6 C7 122.1(8) . . ?
 C5 C6 C1 116.1(7) . . ?
 C5 C6 C7 121.8(8) . . ?
 N1 C8 C4 128.2(8) . . ?
 C10 C9 N1 110.9(10) . . ?
 C9 C10 O2 115.4(13) . . ?
 C9 C10 C11 113.4(15) . . ?
 C11 C10 O2 127.1(16) . . ?
 N2 C12 C2 128.9(7) . . ?
 C14 C13 N2 112.7(8) . . ?
 O3 C14 C13 106.5(10) . . ?
 O3 C14 C15 107.7(10) . . ?
 C15 C14 C13 111.9(10) . . ?

_smtbx_masks_special_details       ?
loop_
  _smtbx_masks_void_nr
  _smtbx_masks_void_average_x
  _smtbx_masks_void_average_y
  _smtbx_masks_void_average_z
  _smtbx_masks_void_volume
  _smtbx_masks_void_count_electrons
  _smtbx_masks_void_content
 1 0.000 0.000 -0.241 228.0 121.9 ?
 2 0.000 0.500 -0.391 433.4 202.4 ?
 3 0.500 0.000 -0.194 433.4 202.4 ?
 4 0.500 0.500 -0.334 228.0 121.9 ?
_smtbx_masks_details
; 
 The solvent electron density as modeled using OLEX2
 (ver. 1.2.10), which located potential solvent volumes 
 of 228.0 \%A3, 443.4 \%A3, 443.4 \%A3, 228.0 \%A3 with 
 electron counts of 121.9, 202.4, 202.4, 121.9 electrons/cell 
 respectively, consistent with 4 methanol and 56 water 
 molecules/cell.  
; 

_shelx_res_file
;
TITL monoc in C2/c
    np004.res
    created by SHELXL-2016/6 at 12:06:01 on 22-May-2019
CELL 0.71073 27.5043 22.3569 7.8168 90 93.526 90
ZERR 4 0.0084 0.0084 0.0028 0 0.007 0
LATT 7
SYMM -X,+Y,0.5-Z
SFAC C H Cu N O
UNIT 120 160 16 64 24
DFIX 1.487 C9 C10
SIMU C9 C10 O2 C11

L.S. 16
PLAN  20
SIZE 0.4 0.2 0.1
TEMP -83.15
BOND
fmap 2
acta
ABIN
OMIT -3 50.1
OMIT 4 4 0
OMIT 1 3 0
OMIT 2 0 0
REM <olex2.extras>
REM <HklSrc "%.\\NP004.hkl">
REM </olex2.extras>

WGHT    0.135300   36.145901
FVAR       0.02963
CU1   3    0.274175    0.672008    0.744857    11.00000    0.03786    0.03715 =
         0.04671    0.00247    0.00900    0.00002
CU2   3    0.187867    0.741163    0.885820    11.00000    0.03872    0.02895 =
         0.04558    0.00545    0.00711   -0.00107
N1    4    0.284131    0.587018    0.707818    11.00000    0.05838    0.04434 =
         0.05870   -0.01379    0.01410    0.00339
N2    4    0.131937    0.711707    1.004486    11.00000    0.03461    0.03578 =
         0.04925    0.00165    0.00400    0.00041
N3    4    0.315999    0.676558    1.026439    11.00000    0.05524    0.03316 =
         0.05227    0.00056   -0.00046   -0.00054
N4    4    0.319673    0.630183    1.094005    11.00000    0.14670    0.03173 =
         0.05259    0.01329   -0.01434   -0.00968
N5    4    0.322806    0.585881    1.158485    11.00000    0.38029    0.04364 =
         0.07871    0.00937   -0.02569   -0.00603
N6    4    0.251256    0.754163    0.778695    11.00000    0.04419    0.02802 =
         0.06696    0.01115    0.01490    0.00189
N7    4    0.264442    0.799572    0.707183    11.00000    0.04361    0.04646 =
         0.06078    0.01388    0.00668   -0.00563
N8    4    0.276399    0.841062    0.645114    11.00000    0.08695    0.05502 =
         0.11221    0.03693    0.01465   -0.02001
O1    5    0.211595    0.657806    0.851576    11.00000    0.04410    0.02859 =
         0.04741    0.00194    0.01025   -0.00430
O2    5    0.331470    0.683275    0.614958    11.00000    0.05402    0.15315 =
         0.06913   -0.00687    0.01655   -0.00283
O3    5    0.028941    0.724368    0.895200    11.00000    0.07661    0.13704 =
         0.27159   -0.08083   -0.06441    0.02322
AFIX 147
H3    2    0.000229    0.732114    0.918812    11.00000   -1.50000
AFIX   0
C1    1    0.126316    0.549958    1.007573    11.00000    0.04686    0.04301 =
         0.03896    0.00810   -0.00079   -0.00850
AFIX  43
H1    2    0.096752    0.549839    1.064343    11.00000   -1.20000
AFIX   0
C2    1    0.147733    0.604445    0.973444    11.00000    0.03995    0.03385 =
         0.03353    0.00076    0.00143   -0.00227
C3    1    0.191173    0.606233    0.889036    11.00000    0.03329    0.03388 =
         0.02806   -0.00071   -0.00081   -0.00625
C4    1    0.212792    0.550996    0.845011    11.00000    0.04628    0.02730 =
         0.04212    0.00054   -0.00637   -0.00483
C5    1    0.189640    0.498226    0.880988    11.00000    0.05487    0.02752 =
         0.04255   -0.00046   -0.00611   -0.00054
AFIX  43
H5    2    0.204204    0.461770    0.848317    11.00000   -1.20000
AFIX   0
C6    1    0.146282    0.495343    0.962195    11.00000    0.05795    0.04247 =
         0.03698    0.00598   -0.00670   -0.01367
C7    1    0.121541    0.435879    0.996890    11.00000    0.08237    0.03826 =
         0.06231    0.01244   -0.00112   -0.01998
AFIX 137
H7A   2    0.141817    0.402933    0.959229    11.00000   -1.50000
H7B   2    0.089650    0.434494    0.933794    11.00000   -1.50000
H7C   2    0.117262    0.432006    1.119936    11.00000   -1.50000
AFIX   0
C8    1    0.256896    0.545608    0.757686    11.00000    0.04356    0.03980 =
         0.05979   -0.01354    0.00590    0.00240
AFIX  43
H8    2    0.266998    0.505969    0.734205    11.00000   -1.20000
AFIX   0
C9    1    0.327484    0.572277    0.621715    11.00000    0.09641    0.03361 =
         0.16277   -0.02380    0.07648   -0.00837
AFIX  23
H9A   2    0.344994    0.539328    0.683622    11.00000   -1.20000
H9B   2    0.318235    0.558344    0.503968    11.00000   -1.20000
AFIX   0
C10   1    0.357510    0.620730    0.614566    11.00000    0.11593    0.16315 =
         0.24427   -0.05519    0.10237    0.00413
AFIX  13
H10   2    0.369090    0.620687    0.738365    11.00000   -1.20000
AFIX   0
C11   1    0.406384    0.606271    0.543534    11.00000    0.11273    0.36764 =
         0.20997   -0.16612    0.11036   -0.12437
AFIX 137
H11A  2    0.401978    0.600050    0.419447    11.00000   -1.50000
H11B  2    0.419724    0.569853    0.598132    11.00000   -1.50000
H11C  2    0.428954    0.639589    0.567237    11.00000   -1.50000
AFIX   0
C12   1    0.122357    0.656003    1.028522    11.00000    0.03520    0.04728 =
         0.04073    0.00440    0.00549   -0.00861
AFIX  43
H12   2    0.094596    0.648187    1.091545    11.00000   -1.20000
AFIX   0
C13   1    0.096817    0.755459    1.070470    11.00000    0.03761    0.04621 =
         0.06187   -0.00325    0.01199    0.00629
AFIX  23
H13A  2    0.080081    0.736892    1.165668    11.00000   -1.20000
H13B  2    0.114980    0.790716    1.116867    11.00000   -1.20000
AFIX   0
C14   1    0.059749    0.775560    0.936362    11.00000    0.05384    0.07739 =
         0.08052   -0.01617   -0.01172    0.02156
AFIX  13
H14   2    0.075979    0.789249    0.832245    11.00000   -1.20000
AFIX   0
C15   1    0.028590    0.823578    0.999167    11.00000    0.08817    0.12025 =
         0.13624   -0.00549    0.00580    0.05901
AFIX 137
H15A  2    0.005746    0.836974    0.905828    11.00000   -1.50000
H15B  2    0.048999    0.857269    1.039571    11.00000   -1.50000
H15C  2    0.010341    0.808364    1.093793    11.00000   -1.50000
AFIX   0
HKLF 4


REM  monoc in C2/c
REM R1 =  0.0712 for    2814 Fo > 4sig(Fo)  and  0.1042 for all    4253 data
REM    257 parameters refined using     19 restraints

END

WGHT      0.1327     38.6156

REM Highest difference peak  2.461,  deepest hole -0.705,  1-sigma level  0.149
Q1    1   0.3384  0.7240  0.5012  11.00000  0.05    2.46
Q2    1   0.3738  0.5725  0.7110  11.00000  0.05    1.63
Q3    1   0.3617  0.5317  0.7918  11.00000  0.05    1.08
Q4    1   0.3969  0.6232  0.5125  11.00000  0.05    1.02
Q5    1   0.3404  0.6172  0.5102  11.00000  0.05    0.92
Q6    1   0.0573  0.7426  0.7641  11.00000  0.05    0.84
Q7    1   0.3279  0.7246  0.6569  11.00000  0.05    0.71
Q8    1   0.3614  0.5939  1.1058  11.00000  0.05    0.69
Q9    1   0.3288  0.5796  0.5784  11.00000  0.05    0.65
Q10   1   0.0819  0.8194  0.8012  11.00000  0.05    0.63
Q11   1   0.4106  0.5551  0.5849  11.00000  0.05    0.61
Q12   1   0.4197  0.5590  0.5275  11.00000  0.05    0.59
Q13   1   0.3384  0.7132  0.3617  11.00000  0.05    0.57
Q14   1   0.3334  0.5331  0.5924  11.00000  0.05    0.50
Q15   1   0.1678  0.7478  0.7243  11.00000  0.05    0.47
Q16   1   0.3341  0.5768  0.7326  11.00000  0.05    0.45
Q17   1   0.0916  0.4528  1.0729  11.00000  0.05    0.43
Q18   1   0.2740  0.6576  0.8400  11.00000  0.05    0.39
Q19   1   0.2020  0.6681  0.8585  11.00000  0.05    0.38
Q20   1   0.3905  0.6251  1.1185  11.00000  0.05    0.37
;
_shelx_res_checksum                91136
_shelx_hkl_file
;
   0   0  -1    0.02    0.06
   0   0   1    0.04    0.04
   0   0  -2    0.50    0.18
   0   0  -3   -0.11    0.21
   0   0   3   -0.02    0.07
   0   0   3   -0.07    0.11
   0   0  -4    0.09    0.26
   0   0   4    0.10    0.14
   0   0   4    0.03    0.09
   0   0  -5   -0.28    0.31
   0   0   5    0.17    0.18
   0   0   5    0.22    0.13
   0   0  -6    4.65    0.58
   0   0   6    4.66    0.41
   0   0   6    4.33    0.29
   0   0  -7   -0.05    0.39
   0   0   7   -0.01    0.25
   0   0  -8   11.18    0.84
   0   0   8   10.58    0.67
   0   0  -9    0.05    0.48
   0   0   9   -0.23    0.34
   0   0 -10    0.60    0.57
   0   0  10   -0.39    0.38
   1  -1  10   -0.43    0.40
  -1   1 -10   -0.08    0.53
   1  -1   9   -0.52    0.34
  -1   1  -9    0.56    0.49
   1  -1   8    0.92    0.34
  -1   1  -8    0.82    0.49
   1  -1   7    2.66    0.38
  -1   1  -7    2.82    0.52
   1  -1   6   -0.04    0.15
   1  -1   6   -0.21    0.23
  -1   1  -6   -0.30    0.36
   1  -1   5    2.85    0.32
   1  -1   5    3.25    0.24
  -1   1  -5    3.44    0.43
   1  -1   4    0.24    0.10
   1  -1   4    0.24    0.16
  -1   1  -4    0.31    0.26
   1  -1   3   17.53    0.61
   1  -1   3   17.03    0.51
  -1   1  -3   15.31    0.68
   1  -1   2    8.68    0.28
   1  -1   2    8.90    0.35
  -1   1  -2    7.61    0.39
   1  -1   1   31.39    0.84
  -1   1  -1   31.50    0.99
  -1   1  -1   30.43    0.91
  -1   1   0    0.02    0.01
   1  -1  -1   69.80    2.17
  -1   1   1   70.49    2.00
  -1   1   1   72.49    1.88
   1  -1  -2    1.64    0.22
  -1   1   2    1.69    0.12
  -1   1   2    1.65    0.16
   1  -1  -3    7.90    0.47
  -1   1   3    8.96    0.31
  -1   1   3    8.95    0.37
   1  -1  -4    0.64    0.28
  -1   1   4    0.99    0.13
  -1   1   4    1.16    0.19
   1  -1  -5   14.32    0.76
  -1   1   5   12.81    0.57
  -1   1   5   12.60    0.47
   1  -1  -6    1.99    0.51
  -1   1   6    2.30    0.34
  -1   1   6    2.04    0.21
   1  -1  -7    0.57    0.43
  -1   1   7    0.44    0.27
   1  -1  -8   -0.02    0.45
  -1   1   8   -0.34    0.29
   1  -1  -9    0.61    0.52
  -1   1   9   -0.02    0.34
   1  -1 -10   -0.19    0.53
  -1   1  10   -0.35    0.37
   2  -2  10    0.07    0.44
  -2   2 -10   -0.11    0.51
   2  -2   9    1.55    0.42
  -2   2  -9    1.07    0.53
   2  -2   8    4.53    0.52
  -2   2  -8    4.34    0.63
   2  -2   7    1.22    0.35
  -2   2  -7    1.27    0.45
   2  -2   6   -0.01    0.15
   2  -2   6   -0.22    0.22
  -2   2  -6    0.22    0.37
   2  -2   5    5.36    0.28
   2  -2   5    4.86    0.38
  -2   2  -5    4.84    0.48
   2  -2   4    0.40    0.18
   2  -2   4    0.07    0.10
  -2   2  -4   -0.22    0.23
   2  -2   3   14.56    0.48
   2  -2   3   16.12    0.59
  -2   2  -3   15.38    0.65
   2  -2   2   31.50    0.88
  -2   2  -2   31.58    1.06
  -2   2  -2   31.64    0.98
   2  -2   1  139.38    3.69
  -2   2  -1  145.14    4.26
  -2   2  -1  138.38    3.95
  -2   2   0   57.35    1.63
   2  -2  -1   20.64    0.69
  -2   2   1   20.88    0.58
  -2   2   1   20.93    0.62
   2  -2  -2   15.09    0.60
  -2   2   2   16.19    0.46
  -2   2   2   14.91    0.51
   2  -2  -3   15.66    0.69
  -2   2   3   16.67    0.51
  -2   2   3   16.38    0.57
   2  -2  -4   -0.07    0.27
  -2   2   4    0.41    0.15
  -2   2   4    0.58    0.11
   2  -2  -5    1.76    0.41
  -2   2   5    2.30    0.27
  -2   2   5    2.28    0.20
   2  -2  -6   10.22    0.74
  -2   2   6    9.12    0.40
  -2   2   6    9.71    0.54
   2  -2  -7    5.12    0.63
  -2   2   7    4.69    0.44
   2  -2  -8    0.65    0.49
  -2   2   8    0.13    0.30
   2  -2  -9    0.52    0.51
  -2   2   9    0.40    0.35
   2  -2 -10    0.16    0.54
  -2   2  10   -0.53    0.36
   3  -3  10   -0.32    0.46
  -3   3 -10    0.02    0.50
   3  -3   9   -0.24    0.32
  -3   3  -9    0.25    0.46
   3  -3   8   -0.17    0.28
  -3   3  -8    0.00    0.42
   3  -3   7    2.67    0.40
  -3   3  -7    2.02    0.48
   3  -3   6    1.03    0.20
   3  -3   6    0.97    0.29
  -3   3  -6    1.29    0.39
   3  -3   5    0.45    0.23
   3  -3   5    0.11    0.13
  -3   3  -5    0.08    0.28
   3  -3   4    2.42    0.20
   3  -3   4    2.90    0.30
  -3   3  -4    2.27    0.31
   3  -3   3   10.74    0.39
  -3   3  -3   10.92    0.52
  -3   3  -3   10.85    0.46
   3  -3   2    8.64    0.32
  -3   3  -2    9.06    0.39
  -3   3  -2    8.59    0.37
   3  -3   1   19.05    0.57
  -3   3  -1   19.12    0.62
  -3   3  -1   19.96    0.64
   3  -3   0   26.72    0.74
  -3   3   0   25.82    0.78
   3  -3  -1    3.92    0.22
  -3   3   1    3.55    0.15
  -3   3   1    3.26    0.16
   3  -3  -2    0.82    0.20
  -3   3   2    0.91    0.13
  -3   3   2    1.01    0.10
   3  -3  -3    2.09    0.30
  -3   3   3    1.75    0.15
  -3   3   3    2.19    0.19
   3  -3  -4    3.80    0.42
  -3   3   4    4.07    0.27
  -3   3   4    3.95    0.22
   3  -3  -5    3.29    0.45
  -3   3   5    2.29    0.27
  -3   3   5    2.17    0.20
   3  -3  -6    2.80    0.52
  -3   3   6    2.70    0.33
  -3   3   6    2.15    0.22
   3  -3  -7    3.01    0.54
  -3   3   7    2.09    0.34
   3  -3  -8    1.30    0.53
  -3   3   8    1.25    0.35
   3  -3  -9    0.81    0.53
  -3   3   9   -0.38    0.30
   3  -3 -10    0.36    0.60
  -3   3  10   -0.57    0.37
   4  -4  10    0.02    0.38
  -4   4 -10   -0.03    0.50
   4  -4   9    0.70    0.39
  -4   4  -9    0.57    0.50
   4  -4   8    0.06    0.30
  -4   4  -8    0.21    0.42
   4  -4   7    0.40    0.32
  -4   4  -7    0.43    0.39
   4  -4   6    4.92    0.48
  -4   4  -6    5.22    0.53
   4  -4   5    1.51    0.19
   4  -4   5    1.46    0.30
  -4   4  -5    1.25    0.32
   4  -4   4    2.16    0.19
  -4   4  -4    1.85    0.29
  -4   4  -4    2.16    0.25
   4  -4   3   10.01    0.38
  -4   4  -3   10.60    0.49
  -4   4  -3    9.65    0.45
   4  -4   2    2.35    0.17
  -4   4  -2    2.03    0.20
  -4   4  -2    2.12    0.20
   4  -4   1    9.60    0.34
  -4   4  -1    9.71    0.36
  -4   4  -1    9.37    0.34
   4  -4   0    4.35    0.21
  -4   4   0    4.45    0.20
   4  -4  -1    0.03    0.15
  -4   4   1    0.21    0.09
  -4   4   1    0.16    0.07
   4  -4  -2    3.46    0.30
  -4   4   2    3.71    0.18
  -4   4   2    3.62    0.21
   4  -4  -3    1.90    0.30
  -4   4   3    2.28    0.20
  -4   4   3    1.77    0.15
   4  -4  -4    1.70    0.34
   4  -4  -5    7.13    0.61
  -4   4   5    7.09    0.40
  -4   4   5    7.59    0.33
   4  -4  -6    2.92    0.52
  -4   4   6    2.34    0.31
  -4   4   6    2.34    0.22
   4  -4  -7    1.72    0.51
  -4   4   7    1.15    0.30
   4  -4  -8    1.40    0.54
  -4   4   8    1.24    0.34
   4  -4  -9    0.57    0.53
  -4   4   9   -0.42    0.29
   4  -4 -10    0.21    0.59
   5  -5  10   -0.06    0.39
  -5   5 -10    0.25    0.50
   5  -5   9    0.07    0.36
  -5   5  -9    0.44    0.46
   5  -5   8    0.10    0.31
  -5   5  -8    0.54    0.42
   5  -5   7    1.25    0.36
  -5   5  -7    2.54    0.47
   5  -5   6    0.89    0.32
  -5   5  -6    1.21    0.39
   5  -5   5    1.14    0.18
   5  -5   5    0.88    0.28
  -5   5  -5    0.61    0.31
   5  -5   4   13.58    0.49
  -5   5  -4   13.08    0.59
  -5   5  -4   13.99    0.64
   5  -5   3    0.43    0.15
  -5   5  -3    0.78    0.18
  -5   5  -3    0.31    0.20
   5  -5   2    1.08    0.16
  -5   5  -2    1.09    0.16
  -5   5  -2    1.09    0.16
   5  -5   1   22.30    0.68
  -5   5  -1   22.27    0.72
  -5   5  -1   22.43    0.72
   5  -5   0    1.15    0.14
  -5   5   0    1.07    0.12
   5  -5  -1   78.55    2.37
  -5   5   1   77.31    2.07
  -5   5   1   75.54    2.21
   5  -5  -2    0.07    0.19
  -5   5   2    0.02    0.11
  -5   5   2    0.05    0.09
   5  -5  -3   -0.32    0.24
  -5   5   3    0.12    0.10
  -5   5   3   -0.01    0.12
   5  -5  -4   15.18    0.74
  -5   5   4   14.69    0.51
  -5   5   4   14.39    0.57
   5  -5  -5    1.28    0.43
  -5   5   5    1.71    0.19
  -5   5   5    1.83    0.26
   5  -5  -6    0.00    0.44
  -5   5   6   -0.04    0.22
  -5   5   6    0.43    0.16
   5  -5  -7    9.16    0.76
  -5   5   7    8.17    0.52
   5  -5  -8    0.23    0.50
  -5   5   8    0.69    0.32
   5  -5  -9    0.20    0.52
  -5   5   9   -0.24    0.31
   5  -5 -10   -0.09    0.56
   6  -6  10   -0.44    0.36
  -6   6 -10   -0.06    0.50
   6  -6   9   -0.15    0.34
  -6   6  -9   -0.12    0.44
   6  -6   8    0.18    0.32
  -6   6  -8    0.47    0.42
   6  -6   7   -0.11    0.28
  -6   6  -7   -0.07    0.35
   6  -6   6    6.67    0.53
  -6   6  -6    7.49    0.58
   6  -6   5    0.08    0.17
  -6   6  -5    0.23    0.19
  -6   6  -5   -0.19    0.26
   6  -6   4   -0.08    0.15
  -6   6  -4    0.13    0.16
  -6   6  -4   -0.15    0.22
   6  -6   3    9.33    0.42
  -6   6  -3   10.99    0.48
  -6   6  -3   10.29    0.48
   6  -6   2    0.07    0.13
  -6   6  -2    0.35    0.13
  -6   6  -2    0.01    0.11
   6  -6   1    0.06    0.13
  -6   6  -1    0.12    0.08
  -6   6  -1    0.31    0.11
   6  -6   0   22.33    0.69
  -6   6   0   22.07    0.72
   6  -6  -1    6.10    0.30
  -6   6   1    5.58    0.26
  -6   6   1    5.52    0.27
   6  -6  -2   33.95    1.16
  -6   6   2   34.85    1.00
  -6   6   2   33.46    1.06
   6  -6  -3   -0.07    0.24
  -6   6   3    0.24    0.14
  -6   6   3    0.16    0.10
   6  -6  -4    5.67    0.49
  -6   6   4    4.60    0.32
  -6   6   4    5.13    0.28
   6  -6  -5    5.68    0.56
  -6   6   5    5.23    0.31
  -6   6   5    5.69    0.39
   6  -6  -6    0.20    0.44
  -6   6   6    0.04    0.16
  -6   6   6   -0.28    0.23
   6  -6  -7    0.19    0.46
  -6   6   7    0.15    0.25
   6  -6  -8    4.80    0.69
  -6   6   8    3.96    0.46
   6  -6  -9    0.33    0.55
  -6   6   9    0.52    0.37
   6  -6 -10   -0.22    0.56
   7  -7  10   -0.56    0.38
  -7   7 -10    0.07    0.47
   7  -7   9    0.08    0.37
  -7   7  -9    0.78    0.48
   7  -7   8   -0.08    0.31
  -7   7  -8    0.37    0.39
   7  -7   7    2.05    0.43
  -7   7  -7    1.73    0.42
   7  -7   6    0.08    0.27
  -7   7  -6   -0.16    0.31
   7  -7   5    1.00    0.22
  -7   7  -5    0.84    0.31
  -7   7  -5    0.96    0.27
   7  -7   4   -0.21    0.16
  -7   7  -4    0.11    0.22
  -7   7  -4    0.02    0.17
   7  -7   3   28.19    0.90
  -7   7  -3   28.94    0.99
  -7   7  -3   27.58    0.99
   7  -7   2    4.52    0.31
  -7   7  -2    4.93    0.30
  -7   7  -2    4.90    0.26
   7  -7   1   51.69    1.48
  -7   7  -1   52.46    1.58
   7  -7   0    0.22    0.15
  -7   7   0    0.27    0.12
   7  -7  -1    0.07    0.15
  -7   7   1    0.07    0.12
  -7   7   1   -0.06    0.09
   7  -7  -2    0.43    0.22
  -7   7   2    0.14    0.11
  -7   7   2    0.33    0.14
   7  -7  -3    0.44    0.27
  -7   7   3    0.61    0.14
  -7   7   3    0.71    0.17
   7  -7  -4    1.26    0.35
  -7   7   4    1.49    0.24
  -7   7   4    1.44    0.18
   7  -7  -5   26.07    1.17
  -7   7   5   26.89    0.89
  -7   7   5   28.14    0.98
   7  -7  -6    1.75    0.52
  -7   7   6    2.90    0.35
  -7   7   6    2.27    0.25
   7  -7  -7    9.37    0.79
  -7   7   7    9.91    0.57
   7  -7  -8    0.05    0.50
  -7   7   8    0.13    0.30
   7  -7  -9   -0.23    0.53
  -7   7   9   -0.07    0.32
   7  -7 -10    0.05    0.55
   8  -8  10    0.40    0.44
  -8   8 -10   -0.24    0.48
   8  -8   9   -0.11    0.40
  -8   8  -9    0.15    0.44
   8  -8   8    1.46    0.42
  -8   8  -8    1.39    0.44
   8  -8   7    0.71    0.35
  -8   8  -7    1.90    0.41
  -8   8  -6    4.72    0.48
   8  -8   5    0.04    0.20
  -8   8  -5    0.14    0.22
  -8   8  -5   -0.08    0.28
   8  -8   4    2.14    0.26
  -8   8  -4    2.39    0.30
  -8   8  -4    2.89    0.32
   8  -8   3   -0.06    0.17
  -8   8  -3    0.13    0.16
  -8   8  -3    0.11    0.17
   8  -8   2    0.32    0.17
  -8   8  -2    0.62    0.17
  -8   8  -2    0.65    0.14
   8  -8   1   35.37    1.09
  -8   8  -1   35.83    1.14
   8  -8   0   32.97    1.00
  -8   8   0   32.20    1.04
   8  -8  -1   -0.07    0.16
  -8   8   1   -0.20    0.11
   8  -8  -2    0.65    0.24
  -8   8   2    0.60    0.16
  -8   8   2    0.63    0.14
   8  -8  -3    0.45    0.29
  -8   8   3    0.78    0.16
  -8   8   3    0.42    0.18
   8  -8  -4    3.10    0.44
  -8   8   4    3.33    0.26
  -8   8   4    3.03    0.29
   8  -8  -5    0.14    0.44
  -8   8   5    0.63    0.20
  -8   8   5    0.84    0.27
   8  -8  -6   -0.03    0.44
  -8   8   6    0.33    0.19
  -8   8   6    0.36    0.26
   8  -8  -7    3.10    0.59
  -8   8   7    2.40    0.38
   8  -8  -8    2.16    0.59
  -8   8   8    1.60    0.38
   8  -8  -9   -0.27    0.54
   8  -8 -10    0.15    0.56
   9  -9  10    0.19    0.43
  -9   9 -10    0.43    0.49
   9  -9   9    0.43    0.39
  -9   9  -9    0.66    0.46
   9  -9   8    0.13    0.35
  -9   9  -8    1.16    0.43
   9  -9   7    0.26    0.31
  -9   9  -7    0.95    0.38
  -9   9  -6    0.64    0.31
  -9   9  -6    0.27    0.25
   9  -9   5    2.56    0.31
  -9   9  -5    2.72    0.37
  -9   9  -5    3.18    0.38
   9  -9   4    7.68    0.45
  -9   9  -4    8.07    0.46
  -9   9  -4    8.30    0.49
   9  -9   3   15.23    0.61
  -9   9  -3   14.28    0.64
  -9   9  -3   15.56    0.60
   9  -9   2   30.17    0.96
  -9   9  -2   28.88    1.01
  -9   9  -2   29.46    0.97
   9  -9   1   13.90    0.56
  -9   9  -1   14.07    0.57
   9  -9   0    0.47    0.18
  -9   9   0    0.30    0.14
   9  -9  -1   10.30    0.46
   9  -9  -1   10.46    0.45
  -9   9   1   10.74    0.46
   9  -9  -2    7.17    0.43
  -9   9   2    6.84    0.38
  -9   9   2    7.24    0.35
   9  -9  -3    4.11    0.40
  -9   9   3    4.01    0.28
  -9   9   3    3.62    0.30
   9  -9  -4   16.30    0.85
  -9   9   4   17.75    0.71
  -9   9   4   18.12    0.66
   9  -9  -5   13.64    0.84
  -9   9   5   14.07    0.64
  -9   9   5   13.69    0.58
   9  -9  -6   15.71    0.90
  -9   9   6   14.58    0.61
  -9   9   6   13.47    0.68
   9  -9  -7    0.18    0.47
  -9   9   7    0.23    0.29
   9  -9  -8    0.14    0.52
  -9   9   8   -0.16    0.30
   9  -9  -9    0.74    0.58
   9  -9 -10    0.72    0.58
  10 -10   9   -0.40    0.34
  10 -10   8   -0.42    0.29
 -10  10  -8    0.55    0.40
  10 -10   7    0.33    0.33
 -10  10  -7    0.30    0.33
 -10  10  -6    0.14    0.29
 -10  10  -6   -0.06    0.23
  10 -10   5    0.02    0.24
 -10  10  -5    0.09    0.23
 -10  10  -5   -0.11    0.25
  10 -10   4    3.85    0.36
 -10  10  -4    3.85    0.35
 -10  10  -4    4.49    0.39
  10 -10   3    0.19    0.22
 -10  10  -3   -0.01    0.16
 -10  10  -3    0.09    0.16
  10 -10   2    1.07    0.25
 -10  10  -2    0.86    0.21
 -10  10  -2    1.18    0.16
  10 -10   1    1.47    0.24
 -10  10  -1    1.12    0.20
  10 -10   0    9.26    0.45
 -10  10   0    8.04    0.40
  10 -10  -1    1.94    0.25
  10 -10  -1    1.93    0.23
 -10  10   1    2.06    0.23
  10 -10  -2    7.35    0.48
 -10  10   2    9.30    0.44
  10 -10  -3    8.35    0.56
 -10  10   3    9.27    0.44
 -10  10   3    9.51    0.47
  10 -10  -4    0.07    0.38
 -10  10   4    0.45    0.23
 -10  10   4    0.38    0.20
  10 -10  -5    0.19    0.40
 -10  10   5    0.08    0.19
 -10  10   5    0.07    0.24
  10 -10  -6   -0.29    0.43
 -10  10   6   -0.10    0.26
 -10  10   6    0.03    0.18
  10 -10  -7    0.21    0.48
 -10  10   7   -0.13    0.28
  10 -10  -8    0.11    0.50
 -10  10   8    0.00    0.30
  10 -10  -9    0.29    0.56
  10 -10 -10    0.51    0.56
  11 -11   9   -0.24    0.35
  11 -11   8   -0.26    0.34
  11 -11   7    0.77    0.36
 -11  11  -6    0.75    0.29
 -11  11  -6    0.94    0.32
  11 -11   5    2.49    0.35
 -11  11  -5    2.50    0.34
 -11  11  -5    2.53    0.37
  11 -11   4    5.32    0.45
 -11  11  -4    5.92    0.40
 -11  11  -4    5.59    0.44
  11 -11   3   -0.09    0.23
 -11  11  -3    0.17    0.17
 -11  11  -3   -0.29    0.15
  11 -11   2   16.14    0.68
 -11  11  -2   16.61    0.69
  11 -11   1    2.02    0.29
 -11  11  -1    2.29    0.26
  11 -11   0    1.38    0.26
 -11  11   0    0.88    0.20
  11 -11  -1   17.47    0.69
 -11  11   1   17.71    0.69
  11 -11  -2    3.51    0.33
  11 -11  -2    3.39    0.35
 -11  11   2    3.75    0.33
  11 -11  -3    0.92    0.35
 -11  11   3    0.85    0.21
 -11  11   3    1.11    0.26
  11 -11  -4    7.47    0.62
 -11  11   4    7.31    0.43
 -11  11   4    6.71    0.44
  11 -11  -5   -0.19    0.39
 -11  11   5   -0.20    0.17
 -11  11   5   -0.12    0.23
  11 -11  -6    0.87    0.46
 -11  11   6    0.36    0.27
 -11  11   6    0.68    0.23
  11 -11  -7    0.52    0.49
 -11  11   7    0.07    0.29
  11 -11  -8    0.16    0.53
  11 -11  -9   -0.08    0.55
  11 -11 -10    0.68    0.58
  12 -12   9    0.50    0.41
  12 -12   8   -0.15    0.33
 -12  12  -6    0.61    0.30
  12 -12   5    1.96    0.33
 -12  12  -5    1.57    0.32
  12 -12   4   -0.26    0.25
 -12  12  -4    0.04    0.20
  12 -12   3   -0.20    0.25
 -12  12  -3   -0.14    0.16
  12 -12   2   12.62    0.62
 -12  12  -2   12.49    0.60
  12 -12   1    3.67    0.37
 -12  12  -1    3.90    0.34
  12 -12   0    0.20    0.23
 -12  12   0    0.49    0.21
  12 -12  -1    3.35    0.35
 -12  12   1    3.48    0.33
  12 -12  -2    1.18    0.30
  12 -12  -2    0.99    0.27
 -12  12   2    1.21    0.26
  12 -12  -3    1.57    0.37
 -12  12   3    1.89    0.30
  12 -12  -4    1.31    0.42
 -12  12   4    0.91    0.22
 -12  12   4    1.06    0.29
  12 -12  -5   -0.31    0.38
 -12  12   5   -0.10    0.23
 -12  12   5    0.17    0.19
  12 -12  -6    5.55    0.63
 -12  12   6    4.20    0.39
 -12  12   6    4.72    0.46
  12 -12  -7   -0.29    0.49
 -12  12   7   -0.28    0.28
  12 -12  -8    0.20    0.52
  12 -12  -9    0.70    0.59
  13 -13   8    0.35    0.38
 -13  13  -6   -0.15    0.24
  13 -13   5    1.31    0.33
 -13  13  -5    1.20    0.32
  13 -13   4    1.89    0.34
 -13  13  -4    1.57    0.31
  13 -13   3    0.37    0.29
 -13  13  -3    0.25    0.21
  13 -13   2   -0.17    0.26
 -13  13  -2    0.04    0.20
  13 -13   1   26.56    0.98
 -13  13  -1   25.66    0.98
  13 -13   0    7.35    0.50
 -13  13   0    7.58    0.45
  13 -13  -1    3.95    0.38
 -13  13   1    3.92    0.36
  13 -13  -2    0.18    0.25
  13 -13  -2    0.40    0.30
 -13  13   2    0.60    0.23
  13 -13  -3   -0.13    0.23
  13 -13  -3    0.12    0.33
 -13  13   3    0.05    0.23
  13 -13  -4    0.20    0.37
 -13  13   4    0.13    0.25
  13 -13  -5    0.06    0.40
 -13  13   5    0.36    0.28
  13 -13  -6    0.00    0.44
 -13  13   6   -0.39    0.27
  13 -13  -7    3.82    0.64
 -13  13   7    3.27    0.46
  13 -13  -8    0.97    0.54
  13 -13  -9    0.89    0.59
  14 -14   8    0.07    0.36
 -14  14  -7    0.02    0.30
 -14  14  -6    0.31    0.29
  14 -14   5    0.07    0.31
 -14  14  -5    0.15    0.25
  14 -14   4    0.05    0.30
 -14  14  -4   -0.03    0.22
  14 -14   3    5.56    0.48
 -14  14  -3    4.57    0.41
  14 -14   2    6.30    0.51
 -14  14  -2    5.69    0.43
  14 -14   1    0.88    0.30
 -14  14  -1    0.79    0.25
  14 -14   0    0.80    0.30
 -14  14   0    0.61    0.23
  14 -14  -1    0.30    0.27
 -14  14   1    0.72    0.24
  14 -14  -2    0.02    0.26
 -14  14   2   -0.25    0.22
  14 -14  -3    2.26    0.35
 -14  14   3    3.14    0.37
  14 -14  -4    2.21    0.34
 -14  14   4    2.39    0.36
  14 -14  -5    4.82    0.42
  14 -14  -5    5.43    0.60
 -14  14   5    5.49    0.51
  14 -14  -6    0.92    0.47
  14 -14  -6    0.49    0.29
 -14  14   6    0.01    0.29
  14 -14  -7    0.16    0.49
  14 -14  -8   -0.25    0.51
  14 -14  -9   -0.04    0.54
  15 -15   8    0.46    0.38
 -15  15  -7   -0.17    0.30
 -15  15  -6   -0.22    0.26
  15 -15   5    0.31    0.33
 -15  15  -5   -0.11    0.26
  15 -15   4    0.45    0.33
 -15  15  -4    0.25    0.25
  15 -15   3    0.43    0.32
 -15  15  -3    0.59    0.26
  15 -15   2    7.64    0.56
 -15  15  -2    6.67    0.48
  15 -15   1    7.68    0.56
 -15  15  -1    6.61    0.47
  15 -15   0    5.37    0.48
 -15  15   0    4.69    0.40
  15 -15  -1    0.34    0.27
 -15  15   1   -0.08    0.22
  15 -15  -2    0.28    0.27
 -15  15   2    0.21    0.24
  15 -15  -3    0.60    0.29
 -15  15   3    1.65    0.32
  15 -15  -4    0.53    0.27
 -15  15   4    0.35    0.29
  15 -15  -5    3.42    0.40
 -15  15   5    3.85    0.47
  15 -15  -6    2.28    0.38
 -15  15   6    3.48    0.48
 -16  16  -7    0.16    0.33
 -16  16  -6    0.34    0.31
  16 -16   5    0.89    0.37
 -16  16  -5    0.92    0.35
  16 -16   4    1.31    0.39
 -16  16  -4    0.90    0.31
  16 -16   3    2.56    0.43
 -16  16  -3    2.92    0.41
  16 -16   2   -0.05    0.30
 -16  16  -2   -0.12    0.22
  16 -16   1    0.55    0.31
 -16  16  -1    0.39    0.25
  16 -16   0    3.41    0.43
 -16  16   0    3.68    0.41
  16 -16  -1   -0.26    0.25
 -16  16   1   -0.01    0.23
  16 -16  -2   -0.51    0.25
 -16  16   2    0.17    0.26
  16 -16  -3    5.02    0.47
 -16  16   3    4.94    0.45
  16 -16  -4    0.83    0.34
 -16  16   4    0.88    0.34
  16 -16  -5    4.09    0.46
 -16  16   5    4.36    0.51
  16 -16  -6   -0.72    0.27
 -16  16   6   -0.24    0.33
 -17  17  -7   -0.22    0.28
 -17  17  -6    0.00    0.31
  17 -17   5    0.07    0.39
 -17  17  -5    0.73    0.33
  17 -17   4    0.84    0.38
 -17  17  -4    0.14    0.27
  17 -17   3    0.33    0.36
 -17  17  -3    0.52    0.29
  17 -17   2    5.30    0.53
 -17  17  -2    4.68    0.46
  17 -17   1    0.16    0.31
 -17  17  -1    1.00    0.31
  17 -17   0    0.01    0.32
 -17  17   0    0.10    0.27
  17 -17  -1    1.41    0.36
 -17  17   1    2.10    0.37
  17 -17  -2    0.07    0.30
 -17  17   2    0.97    0.32
  17 -17  -3   -0.29    0.30
 -17  17   3   -0.14    0.29
  17 -17  -4    1.75    0.40
 -17  17   4    2.37    0.42
  17 -17  -5   -0.01    0.31
 -17  17   5    0.01    0.32
  17 -17  -6    1.14    0.38
 -18  18  -6   -0.21    0.30
  18 -18   5    1.12    0.45
 -18  18  -5    1.94    0.43
  18 -18   4    0.05    0.38
 -18  18  -4   -0.13    0.27
  18 -18   3   -0.10    0.34
 -18  18  -3   -0.06    0.25
  18 -18   2    3.06    0.49
 -18  18  -2    3.57    0.47
  18 -18   1   -0.45    0.32
 -18  18  -1    0.22    0.27
  18 -18   0    2.26    0.43
 -18  18   0    2.77    0.43
  18 -18  -1    0.57    0.34
 -18  18   1    1.08    0.31
  18 -18  -2   -0.04    0.31
 -18  18   2   -0.32    0.27
  18 -18  -3    6.82    0.58
 -18  18   3    7.94    0.58
  18 -18  -4    0.53    0.36
 -18  18   4    0.27    0.33
  18 -18  -5    0.64    0.35
 -18  18   5   -0.09    0.33
  18 -18  -6    1.14    0.40
 -19  19  -6    0.09    0.34
 -19  19  -5   -0.06    0.31
  19 -19   4    0.79    0.44
 -19  19  -4    0.69    0.35
  19 -19   3   -0.24    0.37
 -19  19  -3    0.00    0.27
  19 -19   2   -0.12    0.34
 -19  19  -2    0.29    0.30
  19 -19   1    0.08    0.36
 -19  19  -1   -0.32    0.25
  19 -19   0    0.74    0.39
 -19  19   0    0.88    0.36
  19 -19  -1    0.64    0.38
 -19  19   1    0.27    0.32
  19 -19  -2    0.51    0.36
 -19  19   2    0.33    0.33
  19 -19  -3   -0.11    0.32
 -19  19   3   -0.39    0.30
  19 -19  -4    0.76    0.37
 -19  19   4    0.75    0.39
  19 -19  -5   -0.09    0.36
 -19  19   5    0.10    0.35
  19 -19  -6   -0.51    0.36
 -20  20  -5   -0.05    0.35
  20 -20   4    0.10    0.44
 -20  20  -4    0.19    0.30
  20 -20   3    0.83    0.45
 -20  20  -3    0.70    0.34
  20 -20   2    1.72    0.48
 -20  20  -2    2.47    0.45
  20 -20   1    0.59    0.44
 -20  20  -1    0.56    0.35
  20 -20   0    2.45    0.48
 -20  20   0    3.42    0.50
  20 -20  -1   -0.02    0.37
 -20  20   1    0.50    0.36
  20 -20  -2   -0.16    0.35
 -20  20   2    0.16    0.34
  20 -20  -3   -0.29    0.35
 -20  20   3   -0.26    0.32
  20 -20  -4    0.70    0.38
 -20  20   4    2.02    0.47
  20 -20  -5    0.87    0.42
  20 -20  -6    0.94    0.43
  21 -21   4    0.84    0.49
 -21  21  -4    0.20    0.33
  21 -21   3    0.28    0.46
 -21  21  -3    0.57    0.35
  21 -21   2   -0.10    0.43
 -21  21  -2   -0.41    0.27
  21 -21   1   -0.37    0.39
 -21  21  -1   -0.22    0.32
  21 -21   0    1.30    0.47
 -21  21   0    0.91    0.38
  21 -21  -1   -0.59    0.36
 -21  21   1   -0.16    0.34
  21 -21  -2    0.07    0.39
 -21  21   2    0.57    0.37
  21 -21  -3    0.14    0.39
 -21  21   3   -0.02    0.34
  21 -21  -4    0.32    0.45
 -21  21   4    1.41    0.45
  21 -21  -5   -0.96    0.38
  21 -21  -6   -0.29    0.41
  22 -22   4   -0.14    0.45
  22 -22   3    0.38    0.51
 -22  22  -3    1.53    0.45
  22 -22   2   -0.03    0.46
 -22  22  -2    0.13    0.35
  22 -22   1    1.07    0.50
 -22  22  -1    0.34    0.40
  22 -22   0    0.14    0.43
 -22  22   0   -0.04    0.34
  22 -22  -1   -0.01    0.42
 -22  22   1   -0.57    0.35
  22 -22  -2    0.26    0.43
 -22  22   2    0.20    0.37
  22 -22  -3    0.41    0.43
 -22  22   3    0.94    0.44
  22 -22  -4   -0.22    0.42
 -22  22   4   -0.34    0.36
  22 -22  -5    0.92    0.47
  23 -23   3   -0.19    0.46
  23 -23   2    0.75    0.48
 -23  23  -2    0.38    0.38
  23 -23   1    0.18    0.44
 -23  23  -1   -0.27    0.34
  23 -23   0    0.24    0.46
 -23  23   0    0.13    0.38
  23 -23  -1   -0.08    0.45
 -23  23   1    0.19    0.39
  23 -23  -2    0.89    0.50
 -23  23   2    1.75    0.50
  23 -23  -3   -0.57    0.42
 -23  23   3    0.28    0.41
 -24  24  -1    0.36    0.41
 -24  24   0    0.15    0.42
 -24  24   1   -0.17    0.41
 -24  24   2    0.02    0.42
 -24  24   3    1.24    0.48
 -23  25   2    0.73    0.47
 -23  25   1   -0.02    0.41
 -23  25   0   -0.15    0.38
 -22  24   4   -0.24    0.38
 -22  24   3    0.27    0.42
  22 -24  -3   -0.35    0.42
 -22  24   2    0.33    0.40
  22 -24  -2   -0.66    0.41
 -22  24   1    0.44    0.42
  22 -24  -1    0.42    0.49
 -22  24   0    0.32    0.39
  22 -24   0    0.73    0.50
 -22  24  -1    0.69    0.43
  22 -24   1    0.78    0.49
 -22  24  -2    0.00    0.35
  22 -24   2   -0.14    0.46
  22 -24   3    0.38    0.52
 -21  23   4    0.98    0.47
  21 -23  -4    0.61    0.46
 -21  23   3   -0.19    0.36
  21 -23  -3   -0.41    0.39
 -21  23   2   -0.31    0.33
  21 -23  -2   -0.82    0.40
 -21  23   1   -0.26    0.35
  21 -23  -1   -0.05    0.43
 -21  23   0    0.62    0.39
  21 -23   0    0.59    0.45
 -21  23  -1   -0.07    0.33
  21 -23   1   -0.11    0.43
 -21  23  -2    0.16    0.33
  21 -23   2    0.41    0.49
 -21  23  -3    0.27    0.32
  21 -23   3   -0.37    0.42
  21 -23   4   -0.21    0.47
  20 -22  -6    0.22    0.44
  20 -22  -5    0.32    0.45
 -20  22   4   -0.12    0.38
  20 -22  -4   -0.30    0.40
 -20  22   3    0.10    0.38
  20 -22  -3   -0.18    0.39
 -20  22   2   -0.02    0.35
  20 -22  -2   -0.50    0.35
 -20  22   1   -0.13    0.35
  20 -22  -1   -0.12    0.37
 -20  22   0    0.15    0.34
  20 -22   0    0.08    0.41
 -20  22  -1    3.69    0.52
  20 -22   1    2.77    0.53
 -20  22  -2   -0.16    0.33
  20 -22   2    0.15    0.43
 -20  22  -3    0.33    0.35
  20 -22   3    0.98    0.50
 -20  22  -4   -0.10    0.33
  20 -22   4   -0.05    0.47
  19 -21  -6   -0.42    0.37
 -19  21   5    0.36    0.39
  19 -21  -5   -0.28    0.39
 -19  21   4    2.08    0.48
  19 -21  -4    0.72    0.42
 -19  21   3   -0.11    0.35
  19 -21  -3    0.15    0.36
 -19  21   2    0.13    0.35
  19 -21  -2   -0.21    0.35
 -19  21   1   -0.02    0.30
  19 -21  -1    0.22    0.38
 -19  21   0    2.05    0.44
  19 -21   0    1.35    0.47
 -19  21  -1   -0.17    0.29
  19 -21   1   -0.12    0.38
 -19  21  -2   -0.12    0.30
  19 -21   2   -0.16    0.38
 -19  21  -3    0.22    0.32
  19 -21   3   -0.26    0.41
 -19  21  -4   -0.13    0.31
  19 -21   4   -0.34    0.43
 -19  21  -5    0.03    0.33
  19 -21   5   -0.27    0.44
  18 -20  -6    2.30    0.48
 -18  20   5    0.83    0.40
  18 -20  -5    0.19    0.37
 -18  20   4    0.03    0.35
  18 -20  -4   -0.32    0.35
 -18  20   3    0.58    0.38
  18 -20  -3    0.44    0.38
 -18  20   2    0.24    0.32
  18 -20  -2    0.30    0.37
 -18  20   1    0.05    0.29
  18 -20  -1   -0.14    0.31
 -18  20   0    5.21    0.55
  18 -20   0    3.41    0.52
 -18  20  -1    2.00    0.41
  18 -20   1    1.68    0.44
 -18  20  -2    0.64    0.33
  18 -20   2    1.06    0.42
 -18  20  -3   -0.24    0.27
  18 -20   3    0.10    0.38
 -18  20  -4    0.35    0.33
  18 -20   4   -0.35    0.41
 -18  20  -5    0.05    0.32
  18 -20   5   -0.11    0.44
 -18  20  -6    0.71    0.39
 -17  19   6    1.06    0.41
  17 -19  -6    0.52    0.38
 -17  19   5   -0.12    0.34
  17 -19  -5   -0.52    0.32
 -17  19   4   -0.14    0.34
  17 -19  -4   -0.17    0.31
 -17  19   3    0.31    0.35
  17 -19  -3    1.18    0.40
 -17  19   2    1.81    0.40
  17 -19  -2    2.10    0.44
 -17  19   1    0.39    0.33
  17 -19  -1    0.69    0.36
 -17  19   0   -0.13    0.27
  17 -19   0   -0.05    0.31
 -17  19  -1    0.10    0.27
  17 -19   1   -0.35    0.34
 -17  19  -2    1.02    0.34
  17 -19   2    0.38    0.39
 -17  19  -3   -0.36    0.23
  17 -19   3   -0.27    0.34
 -17  19  -4    0.35    0.31
  17 -19   4   -0.31    0.36
 -17  19  -5    0.54    0.36
  17 -19   5   -0.02    0.40
 -17  19  -6    0.31    0.33
 -16  18   6    0.23    0.38
  16 -18  -6   -0.18    0.33
 -16  18   5    2.30    0.44
  16 -18  -5    1.84    0.41
 -16  18   4   -0.34    0.31
  16 -18  -4   -0.44    0.30
 -16  18   3    3.63    0.46
  16 -18  -3    3.30    0.45
 -16  18   2    0.63    0.32
  16 -18  -2    0.41    0.32
 -16  18   1    0.33    0.28
  16 -18  -1    0.14    0.31
 -16  18   0    4.40    0.46
  16 -18   0    2.66    0.43
 -16  18  -1    0.40    0.26
  16 -18   1    0.23    0.32
 -16  18  -2    3.03    0.42
  16 -18   2    1.81    0.42
 -16  18  -3    1.37    0.35
  16 -18   3    1.55    0.41
 -16  18  -4    0.00    0.26
  16 -18   4   -0.49    0.33
 -16  18  -5    0.24    0.31
  16 -18   5   -0.10    0.38
 -16  18  -6    0.53    0.35
 -16  18  -7    0.07    0.32
 -15  17   6    4.43    0.53
  15 -17  -6    2.33    0.42
 -15  17   5    0.44    0.35
  15 -17  -5    0.52    0.33
 -15  17   4    0.30    0.31
  15 -17  -4   -0.37    0.28
 -15  17   3    3.71    0.44
  15 -17  -3    2.75    0.41
 -15  17   2   -0.07    0.26
  15 -17  -2   -0.16    0.26
 -15  17   1    2.19    0.35
  15 -17  -1    1.79    0.37
 -15  17   0    6.99    0.48
  15 -17   0    6.54    0.55
 -15  17  -1   -0.15    0.21
  15 -17   1   -0.05    0.30
 -15  17  -2    4.64    0.43
  15 -17   2    5.77    0.52
 -15  17  -3    0.28    0.24
  15 -17   3   -0.24    0.31
 -15  17  -4   -0.13    0.23
  15 -17   4   -0.55    0.30
 -15  17  -5    0.58    0.32
  15 -17   5    0.44    0.37
 -15  17  -6   -0.05    0.29
 -15  17  -7    0.19    0.32
 -14  16   7   -0.16    0.34
 -14  16   6    0.19    0.34
  14 -16  -6    0.29    0.31
 -14  16   5    5.94    0.52
  14 -16  -5    5.35    0.48
 -14  16   4    1.40    0.36
  14 -16  -4    1.88    0.36
 -14  16   3    0.38    0.29
  14 -16  -3    0.73    0.30
 -14  16   2    1.46    0.32
  14 -16  -2    1.60    0.32
 -14  16   1    0.76    0.28
  14 -16  -1    0.36    0.29
 -14  16   0    5.39    0.41
  14 -16   0    4.90    0.47
 -14  16  -1    0.80    0.27
  14 -16   1    0.83    0.33
 -14  16  -2    1.68    0.31
  14 -16   2    1.90    0.38
 -14  16  -3    4.22    0.43
  14 -16   3    3.87    0.46
 -14  16  -4    0.07    0.25
  14 -16   4   -0.62    0.29
 -14  16  -5   -0.05    0.25
  14 -16   5   -0.38    0.31
 -14  16  -6    0.21    0.31
 -14  16  -7    0.70    0.35
  14 -16   8   -0.04    0.32
 -13  15   7    0.87    0.39
 -13  15   6    2.30    0.40
  13 -15  -6    1.91    0.35
 -13  15   5    1.68    0.36
  13 -15  -5    0.74    0.31
 -13  15   4    0.22    0.27
  13 -15  -4    0.13    0.26
 -13  15   3    0.12    0.25
  13 -15  -3   -0.19    0.25
 -13  15   2    3.45    0.38
  13 -15  -2    2.42    0.36
 -13  15   1    0.82    0.27
  13 -15  -1    0.76    0.30
 -13  15   0   13.04    0.65
  13 -15   0   14.69    0.71
 -13  15  -1    9.77    0.55
  13 -15   1   10.67    0.63
 -13  15  -2    6.55    0.47
  13 -15   2    6.78    0.54
 -13  15  -3    0.11    0.20
  13 -15   3   -0.01    0.29
 -13  15  -4    0.01    0.21
  13 -15   4    0.10    0.29
 -13  15  -5    0.28    0.27
  13 -15   5   -0.31    0.30
 -13  15  -6    1.27    0.37
 -13  15  -7    0.62    0.35
  13 -15   8    0.79    0.40
  12 -14  -9    0.48    0.58
  12 -14  -8    0.24    0.51
 -12  14   7    0.54    0.35
  12 -14  -7    0.95    0.49
 -12  14   6    1.11    0.35
  12 -14  -6    0.62    0.46
  12 -14  -6    0.69    0.29
 -12  14   5    3.41    0.41
  12 -14  -5    3.23    0.51
  12 -14  -5    3.60    0.37
 -12  14   4   -0.32    0.23
  12 -14  -4    0.19    0.24
  12 -14  -4   -0.15    0.35
 -12  14   3   -0.10    0.24
  12 -14  -3    0.12    0.32
  12 -14  -3   -0.05    0.24
 -12  14   2    2.14    0.32
  12 -14  -2    1.62    0.31
 -12  14   1    0.80    0.25
  12 -14  -1    0.75    0.27
 -12  14   0    0.20    0.21
  12 -14   0    0.86    0.29
 -12  14  -1    5.28    0.40
  12 -14   1    5.65    0.48
 -12  14  -2    6.11    0.43
  12 -14   2    5.57    0.50
 -12  14  -3    2.05    0.31
  12 -14   3    1.80    0.36
 -12  14  -4    0.79    0.27
  12 -14   4    0.88    0.31
 -12  14  -5    1.28    0.33
  12 -14   5    1.76    0.36
 -12  14  -6    0.45    0.29
 -12  14  -7   -0.08    0.29
  12 -14   8    0.13    0.36
  11 -13  -9    0.73    0.57
 -11  13   8    0.37    0.36
  11 -13  -8    1.83    0.57
 -11  13   7    2.16    0.42
  11 -13  -7    2.65    0.57
 -11  13   6   -0.20    0.27
  11 -13  -6    0.12    0.43
  11 -13  -6   -0.01    0.23
 -11  13   5   -0.02    0.24
  11 -13  -5   -0.05    0.37
  11 -13  -5   -0.02    0.22
 -11  13   4    0.20    0.24
  11 -13  -4   -0.18    0.22
  11 -13  -4   -0.01    0.36
 -11  13   3    1.49    0.30
  11 -13  -3    2.05    0.30
  11 -13  -3    2.33    0.37
 -11  13   2    2.21    0.30
  11 -13  -2    1.93    0.30
  11 -13  -2    1.95    0.30
 -11  13   1   27.52    1.01
  11 -13  -1   28.70    1.00
 -11  13   0    4.29    0.35
  11 -13   0    4.71    0.40
 -11  13  -1    8.95    0.49
  11 -13   1    8.97    0.52
 -11  13  -2    1.65    0.27
  11 -13   2    1.59    0.33
 -11  13  -3    1.02    0.25
  11 -13   3    1.19    0.31
 -11  13  -4    0.28    0.22
  11 -13   4    0.80    0.29
 -11  13  -5    3.47    0.44
  11 -13   5    4.38    0.43
 -11  13  -6    0.73    0.31
 -11  13  -7    1.59    0.39
  11 -13   8   -0.09    0.32
  11 -13   9   -0.08    0.35
  10 -12  -9   -0.20    0.53
 -10  12   8   -0.15    0.33
  10 -12  -8    0.59    0.52
 -10  12   7    0.29    0.32
  10 -12  -7    0.46    0.47
 -10  12   6    2.17    0.36
  10 -12  -6    2.40    0.52
 -10  12   5   -0.26    0.24
  10 -12  -5    0.07    0.38
 -10  12   4    0.27    0.25
  10 -12  -4    0.11    0.38
 -10  12   3    3.83    0.37
  10 -12  -3    3.46    0.40
  10 -12  -3    2.58    0.32
 -10  12   2    2.99    0.32
  10 -12  -2    2.83    0.32
  10 -12  -2    3.05    0.32
 -10  12   1    0.87    0.22
  10 -12  -1    0.88    0.24
 -10  12   0    5.95    0.37
  10 -12   0    5.66    0.41
 -10  12  -1    2.54    0.28
  10 -12   1    2.16    0.30
 -10  12  -2    1.95    0.26
  10 -12   2    1.49    0.29
 -10  12  -3    1.44    0.20
 -10  12  -3    1.36    0.26
  10 -12   3    1.16    0.29
 -10  12  -4    3.29    0.33
 -10  12  -4    3.80    0.41
  10 -12   4    4.01    0.38
 -10  12  -5    0.44    0.27
 -10  12  -5    0.52    0.27
  10 -12   5    0.49    0.28
 -10  12  -6    0.09    0.26
  10 -12   8    0.11    0.35
  10 -12   9    0.61    0.42
   9 -11 -10    1.03    0.58
   9 -11  -9    0.47    0.56
  -9  11   8   -0.04    0.32
   9 -11  -8    0.66    0.52
  -9  11   7   -0.10    0.28
   9 -11  -7    0.23    0.46
  -9  11   6    0.86    0.23
  -9  11   6    0.60    0.30
   9 -11  -6    0.72    0.45
  -9  11   5   -0.09    0.17
  -9  11   5    0.00    0.24
   9 -11  -5   -0.18    0.39
  -9  11   4   10.19    0.54
  -9  11   4   11.49    0.50
   9 -11  -4   11.12    0.70
  -9  11   3    2.95    0.31
   9 -11  -3    2.93    0.38
   9 -11  -3    2.87    0.29
  -9  11   2    0.11    0.18
   9 -11  -2   -0.14    0.22
   9 -11  -2    0.22    0.19
  -9  11   1   34.04    1.16
   9 -11  -1   36.71    1.13
  -9  11   0   17.44    0.67
   9 -11   0   17.28    0.67
  -9  11  -1    0.81    0.19
   9 -11   1    1.12    0.23
  -9  11  -2    9.81    0.48
   9 -11   2   10.25    0.51
  -9  11  -3    0.02    0.15
  -9  11  -3   -0.06    0.15
   9 -11   3   -0.20    0.21
  -9  11  -4    5.08    0.37
  -9  11  -4    4.73    0.40
   9 -11   4    4.97    0.40
  -9  11  -5    5.73    0.46
  -9  11  -5    5.70    0.44
   9 -11   5    5.94    0.45
  -9  11  -6    0.39    0.30
  -9  11  -6    0.35    0.27
   9 -11   6    0.55    0.26
  -9  11  -7    2.70    0.44
   9 -11   7    1.31    0.39
   9 -11   8   -0.01    0.34
   9 -11   9   -0.14    0.34
   8 -10 -10    0.23    0.55
   8 -10  -9   -0.07    0.52
  -8  10   8    0.02    0.32
   8 -10  -8    0.29    0.51
  -8  10   7    0.79    0.32
   8 -10  -7    0.62    0.48
  -8  10   6    0.09    0.19
  -8  10   6   -0.44    0.25
   8 -10  -6   -0.49    0.41
  -8  10   5    1.23    0.29
  -8  10   5    1.32    0.24
   8 -10  -5    0.60    0.44
  -8  10   4    6.65    0.38
  -8  10   4    6.59    0.42
   8 -10  -4    5.95    0.58
  -8  10   3    0.81    0.21
   8 -10  -3    0.37    0.29
  -8  10   2   -0.03    0.16
   8 -10  -2    0.30    0.22
   8 -10  -2    0.14    0.18
  -8  10   1    0.68    0.17
   8 -10  -1    0.21    0.17
  -8  10   0    2.60    0.24
   8 -10   0    2.20    0.26
  -8  10  -1    8.57    0.42
   8 -10   1    9.26    0.44
  -8  10  -2    4.29    0.31
   8 -10   2    4.22    0.35
  -8  10  -3    0.74    0.21
  -8  10  -3    0.90    0.19
   8 -10   3    1.23    0.24
  -8  10  -4    4.61    0.37
  -8  10  -4    5.47    0.41
   8 -10   4    5.30    0.40
  -8  10  -5    1.06    0.30
  -8  10  -5    0.81    0.28
   8 -10   5    1.16    0.27
  -8  10  -6    0.46    0.31
  -8  10  -6    0.24    0.26
   8 -10   6    0.44    0.24
  -8  10  -7    0.45    0.36
   8 -10   7    0.43    0.34
  -8  10  -8    0.19    0.39
   8 -10   8    0.33    0.36
  -8  10  -9    0.39    0.45
   8 -10   9   -0.16    0.33
   8 -10  10    0.25    0.43
   7  -9 -10    0.50    0.58
  -7   9   9   -0.04    0.35
   7  -9  -9   -0.16    0.49
  -7   9   8    0.76    0.36
   7  -9  -8    1.65    0.55
  -7   9   7    1.00    0.33
   7  -9  -7    1.31    0.52
  -7   9   6   12.61    0.53
  -7   9   6   12.26    0.62
   7  -9  -6   12.29    0.84
  -7   9   5   12.83    0.52
  -7   9   5   11.61    0.59
   7  -9  -5   12.92    0.80
  -7   9   4   10.59    0.52
  -7   9   4   11.67    0.48
   7  -9  -4   11.68    0.68
  -7   9   3    0.64    0.19
  -7   9   3    0.49    0.15
   7  -9  -3    0.71    0.28
  -7   9   2    0.23    0.14
   7  -9  -2    0.09    0.21
   7  -9  -2    0.27    0.16
  -7   9   1    1.57    0.20
   7  -9  -1    1.19    0.19
  -7   9   0    3.82    0.26
   7  -9   0    4.06    0.31
  -7   9  -1   19.19    0.70
   7  -9   1   20.17    0.69
  -7   9  -2   46.22    1.44
  -7   9  -2   45.27    1.43
   7  -9   2   44.61    1.36
  -7   9  -3    4.64    0.30
  -7   9  -3    4.07    0.32
   7  -9   3    4.59    0.35
  -7   9  -4    2.66    0.32
  -7   9  -4    2.56    0.30
   7  -9   4    2.78    0.29
  -7   9  -5    4.24    0.43
  -7   9  -5    4.65    0.42
   7  -9   5    4.34    0.36
  -7   9  -6    0.31    0.32
  -7   9  -6   -0.09    0.22
   7  -9   6    0.37    0.23
  -7   9  -7    0.13    0.33
   7  -9   7   -0.27    0.28
  -7   9  -8    1.61    0.47
   7  -9   8    1.33    0.41
  -7   9  -9    0.92    0.49
   7  -9   9   -0.09    0.32
  -7   9 -10    0.22    0.47
   7  -9  10   -0.07    0.40
   6  -8 -10    0.41    0.59
  -6   8   9    0.73    0.37
   6  -8  -9    0.52    0.55
  -6   8   8    4.58    0.49
   6  -8  -8    4.01    0.67
  -6   8   7    1.60    0.34
   6  -8  -7    1.75    0.53
  -6   8   6   -0.03    0.25
  -6   8   6    0.52    0.18
   6  -8  -6    0.73    0.46
  -6   8   5   -0.12    0.15
  -6   8   5    0.00    0.22
   6  -8  -5   -0.58    0.39
  -6   8   4    4.51    0.28
  -6   8   4    4.49    0.33
   6  -8  -4    4.64    0.46
  -6   8   3    0.31    0.13
  -6   8   3    0.24    0.16
   6  -8  -3    0.05    0.25
  -6   8   2   16.47    0.61
  -6   8   2   17.44    0.57
   6  -8  -2   17.69    0.68
  -6   8   1   47.15    1.37
   6  -8  -1   45.49    1.30
   6  -8  -1   41.58    1.41
  -6   8   0   36.28    1.14
   6  -8   0   36.38    1.09
  -6   8  -1    4.40    0.27
   6  -8   1    3.90    0.29
  -6   8  -2    1.83    0.18
  -6   8  -2    2.20    0.23
   6  -8   2    1.73    0.22
  -6   8  -3    0.40    0.18
  -6   8  -3    0.52    0.17
   6  -8   3    0.56    0.19
  -6   8  -4   -0.07    0.16
  -6   8  -4    0.43    0.23
   6  -8   4    0.17    0.18
  -6   8  -5    6.35    0.45
  -6   8  -5    6.31    0.50
   6  -8   5    5.53    0.40
  -6   8  -6   11.46    0.69
   6  -8   6   11.58    0.53
  -6   8  -7    1.22    0.41
   6  -8   7    1.15    0.36
  -6   8  -8    0.29    0.40
   6  -8   8    0.74    0.37
  -6   8  -9    0.37    0.47
   6  -8   9    0.46    0.40
  -6   8 -10    0.33    0.50
   6  -8  10   -0.10    0.40
   5  -7 -10    0.02    0.55
  -5   7   9   -0.15    0.34
   5  -7  -9   -0.10    0.50
  -5   7   8   -0.34    0.29
   5  -7  -8    0.39    0.50
  -5   7   7   13.98    0.69
   5  -7  -7   13.55    0.91
  -5   7   6    3.69    0.39
  -5   7   6    3.21    0.27
   5  -7  -6    3.36    0.54
  -5   7   5    6.05    0.33
  -5   7   5    6.38    0.41
   5  -7  -5    6.61    0.62
  -5   7   4    0.26    0.12
  -5   7   4    0.46    0.19
   5  -7  -4   -0.08    0.30
  -5   7   3    3.03    0.25
  -5   7   3    2.93    0.21
   5  -7  -3    3.56    0.34
  -5   7   2    1.27    0.18
  -5   7   2    1.11    0.14
   5  -7  -2    0.95    0.23
  -5   7   1   43.45    1.32
   5  -7  -1   42.37    1.38
   5  -7  -1   45.73    1.25
  -5   7   0    0.04    0.10
   5  -7   0    0.33    0.13
  -5   7  -1   56.21    1.68
   5  -7   1   56.29    1.58
  -5   7  -2    2.35    0.22
  -5   7  -2    2.01    0.19
   5  -7   2    2.00    0.21
  -5   7  -3    0.97    0.19
  -5   7  -3    0.47    0.20
   5  -7   3    0.22    0.16
  -5   7  -4    1.06    0.22
  -5   7  -4    0.51    0.26
   5  -7   4    0.51    0.18
  -5   7  -5    0.32    0.30
  -5   7  -5    0.55    0.23
   5  -7   5    0.70    0.20
  -5   7  -6    0.27    0.35
   5  -7   6   -0.13    0.27
   5  -7   6    0.19    0.20
  -5   7  -7    6.86    0.63
   5  -7   7    6.23    0.55
  -5   7  -8   -0.01    0.40
   5  -7   8   -0.52    0.26
  -5   7  -9    0.06    0.46
   5  -7   9    0.10    0.36
  -5   7 -10    0.26    0.52
   5  -7  10   -0.35    0.36
   4  -6 -10   -0.52    0.55
  -4   6   9    0.03    0.35
   4  -6  -9    0.00    0.49
  -4   6   8    3.90    0.46
   4  -6  -8    4.49    0.66
  -4   6   7    0.33    0.27
   4  -6  -7    0.11    0.46
  -4   6   6    0.12    0.14
  -4   6   6   -0.08    0.23
   4  -6  -6    0.45    0.43
  -4   6   5    3.88    0.33
  -4   6   5    3.83    0.25
   4  -6  -5    3.87    0.50
  -4   6   4    2.48    0.19
  -4   6   4    2.56    0.26
   4  -6  -4    2.42    0.38
  -4   6   3   -0.04    0.12
  -4   6   3    0.04    0.09
   4  -6  -3   -0.10    0.23
  -4   6   2   21.72    0.67
  -4   6   2   22.11    0.73
   4  -6  -2   22.32    0.80
  -4   6   1    7.51    0.31
   4  -6  -1    7.08    0.32
   4  -6  -1    7.31    0.31
  -4   6   0   66.25    1.94
   4  -6   0   67.77    1.83
  -4   6  -1   19.85    0.67
   4  -6   1   20.73    0.65
  -4   6  -2    0.94    0.16
  -4   6  -2    0.75    0.16
   4  -6   2    0.74    0.16
  -4   6  -3    2.57    0.27
  -4   6  -3    2.87    0.26
   4  -6   3    2.84    0.23
  -4   6  -4    4.18    0.33
  -4   6  -4    4.25    0.39
   4  -6   4    4.82    0.31
  -4   6  -5   -0.19    0.28
   4  -6   5    0.06    0.16
  -4   6  -6    7.26    0.60
   4  -6   6    7.92    0.41
   4  -6   6    7.31    0.53
  -4   6  -7    0.51    0.39
   4  -6   7    0.28    0.29
  -4   6  -8    0.13    0.41
   4  -6   8    0.25    0.35
  -4   6  -9    0.49    0.48
   4  -6   9    0.67    0.40
  -4   6 -10   -0.13    0.49
   4  -6  10    0.03    0.38
  -3   5  10   -0.13    0.41
   3  -5 -10    0.48    0.59
  -3   5   9    1.36    0.41
   3  -5  -9    1.13    0.55
  -3   5   8   -0.30    0.27
   3  -5  -8    0.13    0.47
  -3   5   7    4.74    0.41
   3  -5  -7    4.27    0.61
  -3   5   6   -0.03    0.22
  -3   5   6    0.17    0.13
   3  -5  -6    0.14    0.41
  -3   5   5    1.12    0.16
  -3   5   5    1.44    0.25
   3  -5  -5    1.92    0.42
  -3   5   4    2.48    0.24
  -3   5   4    2.22    0.17
   3  -5  -4    2.32    0.37
  -3   5   3    0.14    0.09
  -3   5   3   -0.05    0.12
   3  -5  -3   -0.12    0.23
  -3   5   2    0.93    0.11
  -3   5   2    1.04    0.14
   3  -5  -2    1.04    0.21
  -3   5   1   18.66    0.60
   3  -5  -1   18.85    0.56
   3  -5  -1   17.59    0.63
  -3   5   0   14.13    0.48
   3  -5   0   14.73    0.47
  -3   5  -1    6.01    0.27
  -3   5  -1    5.95    0.24
   3  -5   1    6.08    0.28
  -3   5  -2    5.27    0.30
  -3   5  -2    5.54    0.28
   3  -5   2    5.48    0.27
  -3   5  -3    8.76    0.42
  -3   5  -3    9.02    0.46
   3  -5   3    8.91    0.37
  -3   5  -4    3.11    0.29
  -3   5  -4    4.19    0.39
   3  -5   4    4.31    0.27
  -3   5  -5    0.62    0.31
   3  -5   5    0.66    0.17
   3  -5   5    0.76    0.26
  -3   5  -6    0.14    0.36
   3  -5   6    0.28    0.26
   3  -5   6    0.22    0.18
  -3   5  -7    3.77    0.53
   3  -5   7    3.15    0.44
  -3   5  -8   -0.26    0.41
   3  -5   8    0.30    0.31
  -3   5  -9    0.21    0.48
   3  -5   9   -0.26    0.32
  -3   5 -10   -0.22    0.50
   3  -5  10    0.21    0.40
  -2   4  10   -0.37    0.40
   2  -4 -10    0.87    0.64
  -2   4   9   -0.11    0.34
   2  -4  -9    0.19    0.50
  -2   4   8   -0.16    0.28
   2  -4  -8    0.02    0.45
  -2   4   7    6.18    0.46
   2  -4  -7    6.67    0.67
  -2   4   6    1.61    0.30
  -2   4   6    1.28    0.17
   2  -4  -6    1.32    0.46
  -2   4   5    3.44    0.31
  -2   4   5    3.58    0.21
   2  -4  -5    3.97    0.47
  -2   4   4    2.70    0.18
  -2   4   4    3.04    0.25
   2  -4  -4    2.74    0.38
  -2   4   3    2.38    0.15
  -2   4   3    2.60    0.21
   2  -4  -3    2.67    0.32
  -2   4   2    0.49    0.12
  -2   4   2    0.42    0.08
   2  -4  -2    0.46    0.18
  -2   4   1    8.04    0.30
   2  -4  -1    7.98    0.33
  -2   4   0    1.31    0.11
   2  -4   0    1.15    0.11
  -2   4  -1    5.81    0.25
  -2   4  -1    6.37    0.26
   2  -4   1    5.99    0.26
  -2   4  -2    1.45    0.17
  -2   4  -2    1.44    0.19
   2  -4   2    1.44    0.14
  -2   4  -3   11.50    0.54
  -2   4  -3   11.12    0.47
   2  -4   3   11.37    0.41
  -2   4  -4    7.32    0.49
   2  -4   4    7.62    0.33
  -2   4  -5    1.64    0.36
   2  -4   5    1.99    0.20
   2  -4   5    1.96    0.30
  -2   4  -6    1.62    0.42
   2  -4   6    1.13    0.30
   2  -4   6    1.49    0.22
  -2   4  -7    2.18    0.49
   2  -4   7    1.30    0.35
  -2   4  -8    0.10    0.44
   2  -4   8    0.75    0.35
  -2   4  -9    1.16    0.54
   2  -4   9    0.94    0.40
  -2   4 -10    0.37    0.55
   2  -4  10    0.01    0.36
  -1   3  10   -0.28    0.38
   1  -3 -10    0.00    0.53
  -1   3   9    0.65    0.39
   1  -3  -9    1.12    0.56
  -1   3   8    0.00    0.30
   1  -3  -8   -0.16    0.45
  -1   3   7    0.67    0.28
   1  -3  -7    0.22    0.43
  -1   3   6    1.96    0.32
   1  -3  -6    2.11    0.47
  -1   3   5    3.71    0.33
  -1   3   5    3.67    0.21
   1  -3  -5    3.69    0.46
  -1   3   4    0.79    0.18
  -1   3   4    0.91    0.11
   1  -3  -4    0.18    0.28
  -1   3   3    1.16    0.10
  -1   3   3    1.40    0.17
   1  -3  -3    1.26    0.27
  -1   3   2    0.00    0.08
   1  -3  -2   -0.17    0.16
  -1   3   1   43.46    1.17
  -1   3   1   43.11    1.27
   1  -3  -1   45.19    1.38
  -1   3   0    3.86    0.15
   1  -3   0    3.72    0.15
  -1   3  -1   -0.10    0.09
  -1   3  -1    0.01    0.06
   1  -3   1    0.06    0.07
  -1   3  -2    4.32    0.28
  -1   3  -2    4.17    0.23
   1  -3   2    4.32    0.21
  -1   3  -3    7.95    0.46
  -1   3  -3    8.56    0.38
   1  -3   3    8.73    0.33
  -1   3  -4    3.97    0.38
   1  -3   4    4.19    0.31
   1  -3   4    4.30    0.24
  -1   3  -5    1.80    0.39
   1  -3   5    1.89    0.29
   1  -3   5    1.92    0.21
  -1   3  -6    0.41    0.39
   1  -3   6    0.30    0.27
   1  -3   6    0.73    0.19
  -1   3  -7   -0.09    0.40
   1  -3   7   -0.18    0.25
  -1   3  -8    0.31    0.46
   1  -3   8    0.18    0.29
  -1   3  -9    0.93    0.54
   1  -3   9    0.86    0.37
  -1   3 -10    0.14    0.55
   1  -3  10   -0.63    0.41
   0   2  10   -0.14    0.40
   0  -2 -10    0.11    0.55
   0   2   9    0.27    0.37
   0  -2  -9    0.88    0.54
   0   2   8    1.81    0.41
   0  -2  -8    3.39    0.59
   0   2   7    4.47    0.45
   0  -2  -7    4.40    0.58
   0   2   6    5.70    0.46
   0  -2  -6    6.16    0.61
   0   2   5    2.14    0.18
   0   2   5    3.06    0.31
   0  -2  -5    2.57    0.42
   0   2   4    3.01    0.25
   0   2   4    2.37    0.16
   0  -2  -4    3.09    0.36
   0   2   3   11.52    0.35
   0   2   3   10.89    0.44
   0  -2  -3   10.37    0.54
   0   2   2    0.73    0.13
   0   2   2    0.61    0.07
   0  -2  -2    0.76    0.19
   0   2   1   74.44    2.00
   0   2   1   77.40    2.15
   0  -2  -1   76.03    2.33
   0   2  -1   82.65    2.28
   0   2  -1   76.57    2.45
   0  -2   1   81.86    2.12
   0   2  -2    0.63    0.18
   0   2  -2    0.70    0.11
   0  -2   2    0.64    0.10
   0   2  -3   12.26    0.57
   0  -2   3   12.91    0.49
   0  -2   3   12.41    0.42
   0   2  -4    3.18    0.37
   0  -2   4    3.09    0.21
   0  -2   4    3.11    0.26
   0   2  -5    3.47    0.43
   0  -2   5    2.91    0.24
   0  -2   5    3.44    0.33
   0   2  -6    7.09    0.66
   0  -2   6    6.98    0.38
   0  -2   6    7.10    0.49
   0   2  -7    4.09    0.59
   0  -2   7    4.10    0.44
   0   2  -8    3.85    0.62
   0  -2   8    2.73    0.43
   0   2  -9    0.62    0.51
   0  -2   9    0.72    0.41
   0   2 -10   -0.35    0.53
   0  -2  10   -0.64    0.39
   1   1  11   -0.59    0.45
   1   1  10   -0.86    0.36
  -1  -1 -10   -0.29    0.51
   1   1   9   -0.08    0.36
  -1  -1  -9   -0.25    0.46
   1   1   8    0.56    0.35
  -1  -1  -8    1.14    0.50
   1   1   7    3.61    0.44
  -1  -1  -7    3.53    0.53
   1   1   6    0.37    0.25
  -1  -1  -6   -0.72    0.36
  -1  -1  -5    2.68    0.40
   1   1   4    0.31    0.15
   1   1   4    0.30    0.09
  -1  -1  -4    0.27    0.25
   1   1   3   15.46    0.46
   1   1   3   15.92    0.58
  -1  -1  -3   15.51    0.66
   1   1   2    8.62    0.26
   1   1   2    8.44    0.35
  -1  -1  -2    8.02    0.40
   1   1   1   32.42    0.94
  -1  -1  -1   32.14    1.02
   1   1   0    0.00    0.01
   1   1   0    0.00    0.01
   1   1   0    0.01    0.01
  -1  -1   0    0.00    0.01
  -1  -1   0    0.01    0.01
  -1  -1   0    0.00    0.01
   1   1  -1   79.00    2.36
   1   1  -1   76.55    2.19
  -1  -1   1   76.26    2.04
   1   1  -2    1.66    0.23
  -1  -1   2    1.89    0.14
  -1  -1   2    1.81    0.16
   1   1  -3    9.76    0.51
  -1  -1   3   10.18    0.40
  -1  -1   3    9.63    0.35
   1   1  -4    0.79    0.29
  -1  -1   4    1.38    0.20
  -1  -1   4    1.15    0.14
   1   1  -5   12.90    0.74
  -1  -1   5   13.95    0.51
  -1  -1   5   14.50    0.61
   1   1  -6    2.32    0.50
  -1  -1   6    1.45    0.22
  -1  -1   6    2.41    0.33
   1   1  -7    0.24    0.43
  -1  -1   7   -0.18    0.24
   1   1  -8    0.29    0.45
  -1  -1   8    0.18    0.32
   1   1  -9    0.38    0.51
  -1  -1   9   -0.33    0.32
   1   1 -10    0.16    0.53
  -1  -1  10   -0.88    0.35
   2   0  11   -0.87    0.46
   2   0  10    0.41    0.47
  -2   0 -10    0.82    0.56
   2   0   9   -0.31    0.35
  -2   0  -9    0.53    0.50
   2   0   8    8.67    0.63
  -2   0  -8    8.33    0.76
   2   0   7    0.06    0.26
  -2   0  -7    0.32    0.39
   2   0   6    0.67    0.27
  -2   0  -6    0.97    0.40
   2   0   5    0.19    0.19
   2   0   5    0.34    0.11
  -2   0  -5   -0.23    0.28
   2   0   4    1.38    0.22
   2   0   4    1.10    0.12
  -2   0  -4    1.06    0.27
   2   0   3   -0.01    0.13
   2   0   3    0.10    0.07
  -2   0  -3    0.26    0.21
   2   0   2  448.19   12.02
   2   0   2  423.67   11.30
  -2   0  -2  424.93   12.93
   2   0   1    1.26    0.10
  -2   0  -1    1.38    0.11
   2   0   0    0.00    0.01
  -2   0   0    0.00    0.01
  -2   0   0    0.01    0.01
  -2   0   0    0.00    0.02
   2   0  -1   -0.04    0.07
  -2   0   1   -0.03    0.03
  -2   0   1   -0.01    0.03
   2   0  -2    1.97    0.24
  -2   0   2    2.20    0.15
  -2   0   2    2.01    0.14
   2   0  -3   -0.29    0.21
  -2   0   3   -0.24    0.10
  -2   0   3   -0.15    0.08
   2   0  -4    0.03    0.26
  -2   0   4   -0.05    0.12
  -2   0   4    0.08    0.10
   2   0  -5   -0.30    0.32
  -2   0   5   -0.36    0.15
  -2   0   5   -0.10    0.13
   2   0  -6   18.47    0.99
  -2   0   6   18.42    0.66
  -2   0   6   19.23    0.78
   2   0  -7    0.44    0.43
  -2   0   7   -0.39    0.23
   2   0  -8    4.19    0.65
  -2   0   8    4.46    0.48
   2   0  -9    0.42    0.51
  -2   0   9   -0.04    0.33
   2   0 -10    0.19    0.55
  -2   0  10   -0.53    0.37
   3  -1  11   -0.01    0.50
   3  -1  10   -0.66    0.41
  -3   1 -10    0.29    0.53
   3  -1   9   -0.40    0.38
  -3   1  -9   -0.08    0.45
   3  -1   8    1.28    0.37
  -3   1  -8    0.74    0.47
   3  -1   7    3.40    0.44
  -3   1  -7    3.46    0.53
   3  -1   6    0.15    0.26
  -3   1  -6   -0.02    0.35
   3  -1   5    0.55    0.24
   3  -1   5    0.71    0.13
  -3   1  -5    1.02    0.32
   3  -1   4   -0.08    0.15
   3  -1   4   -0.09    0.08
  -3   1  -4   -0.02    0.23
   3  -1   3   62.77    1.84
   3  -1   3   60.24    1.61
  -3   1  -3   57.60    1.95
   3  -1   2   75.88    2.07
  -3   1  -2   80.98    2.45
   3  -1   1    2.68    0.12
  -3   1  -1    2.81    0.15
  -3   1  -1    2.42    0.16
  -3   1   0    1.12    0.07
  -3   1   0    1.46    0.07
  -3   1   0    1.44    0.07
   3  -1  -1    1.39    0.14
  -3   1   1    1.25    0.08
  -3   1   1    1.34    0.09
   3  -1  -2    9.33    0.45
  -3   1   2    9.49    0.32
  -3   1   2    9.14    0.33
   3  -1  -3   25.76    0.95
  -3   1   3   24.18    0.78
  -3   1   3   24.11    0.73
   3  -1  -4   -0.11    0.27
  -3   1   4    0.22    0.11
  -3   1   4   -0.03    0.13
   3  -1  -5   25.97    1.09
  -3   1   5   25.14    0.89
  -3   1   5   23.70    0.79
   3  -1  -6    4.47    0.59
  -3   1   6    4.29    0.38
  -3   1   6    3.28    0.29
   3  -1  -7    0.23    0.43
  -3   1   7   -0.16    0.24
   3  -1  -8    0.07    0.46
  -3   1   8   -0.43    0.25
   3  -1  -9   -0.23    0.48
  -3   1   9   -0.39    0.30
   3  -1 -10    0.67    0.59
   4  -2  10    0.20    0.48
  -4   2 -10    0.98    0.55
   4  -2   9    0.27    0.36
  -4   2  -9    1.36    0.51
   4  -2   8    1.05    0.38
  -4   2  -8    1.68    0.51
   4  -2   7    0.46    0.31
  -4   2  -7    0.32    0.39
   4  -2   6    1.12    0.34
  -4   2  -6    1.31    0.38
   4  -2   5    3.41    0.23
   4  -2   5    3.83    0.39
  -4   2  -5    3.13    0.41
   4  -2   4    3.06    0.20
   4  -2   4    3.33    0.33
  -4   2  -4    2.66    0.33
   4  -2   3   21.94    0.65
   4  -2   3   23.31    0.81
  -4   2  -3   22.27    0.85
   4  -2   2   32.04    0.91
  -4   2  -2   32.18    1.03
  -4   2  -2   34.62    1.10
   4  -2   1   42.14    1.14
  -4   2  -1   40.97    1.30
  -4   2  -1   42.87    1.24
  -4   2   0   11.47    0.33
  -4   2   0   10.01    0.36
  -4   2   0   11.22    0.35
   4  -2  -1    0.73    0.12
  -4   2   1    0.59    0.08
  -4   2   1    0.59    0.08
   4  -2  -2    1.74    0.22
  -4   2   2    1.43    0.12
  -4   2   2    1.41    0.13
   4  -2  -3    3.95    0.35
  -4   2   3    2.52    0.19
  -4   2   3    2.73    0.20
   4  -2  -4   15.44    0.74
  -4   2   4   15.27    0.56
  -4   2   4   14.53    0.52
   4  -2  -5    5.50    0.53
  -4   2   5    4.49    0.28
  -4   2   5    4.93    0.34
   4  -2  -6    5.46    0.62
  -4   2   6    5.74    0.40
  -4   2   6    4.95    0.33
   4  -2  -7    2.21    0.53
  -4   2   7    1.78    0.32
   4  -2  -8   -0.51    0.47
  -4   2   8    0.12    0.27
   4  -2  -9    0.15    0.53
  -4   2   9   -0.31    0.30
   4  -2 -10   -0.43    0.53
   5  -3  10   -0.34    0.37
  -5   3 -10    0.87    0.55
   5  -3   9   -0.26    0.32
  -5   3  -9   -0.32    0.42
   5  -3   8   -0.19    0.31
  -5   3  -8   -0.59    0.37
   5  -3   7    0.74    0.33
  -5   3  -7    1.70    0.43
   5  -3   6    1.81    0.37
  -5   3  -6    1.78    0.42
   5  -3   5    1.67    0.31
   5  -3   5    1.56    0.17
  -5   3  -5    1.61    0.34
   5  -3   4    5.37    0.38
   5  -3   4    5.52    0.27
  -5   3  -4    4.66    0.41
   5  -3   3    5.61    0.27
  -5   3  -3    5.97    0.38
  -5   3  -3    6.00    0.33
   5  -3   2   17.93    0.56
  -5   3  -2   18.79    0.66
  -5   3  -2   18.32    0.64
   5  -3   1    0.15    0.09
  -5   3  -1    0.25    0.09
  -5   3  -1    0.30    0.09
  -5   3   0   25.43    0.76
  -5   3   0   24.94    0.72
   5  -3  -1    9.93    0.38
  -5   3   1    9.46    0.32
  -5   3   1    8.46    0.32
   5  -3  -2    6.45    0.36
  -5   3   2    5.60    0.25
  -5   3   2    5.78    0.25
   5  -3  -3    7.90    0.48
  -5   3   3    7.12    0.32
  -5   3   3    7.08    0.30
   5  -3  -4   16.63    0.80
  -5   3   4   17.25    0.62
  -5   3   4   17.03    0.58
   5  -3  -5    0.06    0.34
  -5   3   5   -0.08    0.13
  -5   3   5    0.02    0.16
   5  -3  -6    2.97    0.54
  -5   3   6    2.27    0.24
  -5   3   6    2.56    0.31
   5  -3  -7    3.17    0.57
  -5   3   7    2.20    0.33
   5  -3  -8    2.37    0.59
  -5   3   8    1.24    0.33
   5  -3  -9   -0.25    0.52
  -5   3   9   -0.12    0.31
   5  -3 -10    0.04    0.57
   6  -4  10   -0.52    0.41
  -6   4 -10    0.73    0.53
   6  -4   9    0.00    0.36
  -6   4  -9    0.27    0.45
   6  -4   8    0.48    0.35
  -6   4  -8    0.57    0.42
   6  -4   7    0.15    0.29
  -6   4  -7    0.40    0.38
   6  -4   6    3.18    0.44
  -6   4  -6    3.61    0.47
   6  -4   5    1.31    0.18
   6  -4   5    1.23    0.30
  -6   4  -5    1.02    0.31
   6  -4   4    0.60    0.14
  -6   4  -4    0.50    0.18
   6  -4   3   11.21    0.42
  -6   4  -3   11.98    0.50
  -6   4  -3   11.17    0.52
   6  -4   2   20.62    0.65
  -6   4  -2   21.55    0.74
  -6   4  -2   20.98    0.73
   6  -4   1    9.38    0.36
  -6   4  -1   10.36    0.38
  -6   4  -1   10.77    0.40
   6  -4   0    5.50    0.24
  -6   4   0    5.14    0.22
  -6   4   0    5.09    0.24
   6  -4  -1    9.17    0.36
  -6   4   1    8.09    0.32
  -6   4   1    8.48    0.31
   6  -4  -2   14.01    0.58
  -6   4   2   14.33    0.49
  -6   4   2   13.60    0.47
   6  -4  -3    0.48    0.26
  -6   4   3    0.35    0.11
  -6   4   3    0.58    0.14
   6  -4  -4   14.58    0.74
  -6   4   4   15.07    0.53
  -6   4   4   14.95    0.57
   6  -4  -5   12.78    0.74
  -6   4   5   12.09    0.53
  -6   4   5   11.77    0.48
   6  -4  -6    2.00    0.51
  -6   4   6    1.98    0.29
  -6   4   6    1.66    0.22
   6  -4  -7   -0.37    0.43
  -6   4   7    0.03    0.23
   6  -4  -8    3.09    0.64
  -6   4   8    2.34    0.38
   6  -4  -9   -0.16    0.52
  -6   4   9   -0.13    0.30
   6  -4 -10   -0.23    0.56
   7  -5  10    0.04    0.41
  -7   5 -10   -0.37    0.46
   7  -5   9    0.46    0.41
  -7   5  -9    1.07    0.49
   7  -5   8   -0.01    0.34
  -7   5  -8    0.66    0.41
   7  -5   7    0.73    0.33
  -7   5  -7    0.35    0.35
   7  -5   6    3.14    0.45
  -7   5  -6    3.51    0.45
   7  -5   5    1.16    0.32
   7  -5   5    1.30    0.20
  -7   5  -5    1.19    0.31
   7  -5   4    5.88    0.32
  -7   5  -4    6.88    0.43
  -7   5  -4    6.13    0.39
   7  -5   3   13.32    0.50
  -7   5  -3   14.22    0.58
  -7   5  -3   14.14    0.58
   7  -5   2    0.41    0.14
  -7   5  -2    0.39    0.13
  -7   5  -2    0.43    0.14
   7  -5   1   23.47    0.73
  -7   5  -1   23.90    0.79
  -7   5  -1   24.19    0.78
   7  -5   0    0.99    0.13
  -7   5   0    0.77    0.11
  -7   5   0    0.87    0.12
   7  -5  -1    3.38    0.23
  -7   5   1    2.92    0.20
  -7   5   1    2.96    0.19
   7  -5  -2    6.64    0.40
  -7   5   2    6.33    0.30
  -7   5   2    6.88    0.29
   7  -5  -3   -0.20    0.25
  -7   5   3    0.17    0.11
  -7   5   3    0.16    0.13
   7  -5  -4    5.85    0.51
  -7   5   4    4.78    0.28
  -7   5   4    4.20    0.29
   7  -5  -5   16.11    0.86
  -7   5   5   15.99    0.59
  -7   5   5   16.66    0.66
   7  -5  -6    0.13    0.45
  -7   5   6    0.67    0.19
  -7   5   6    0.36    0.24
   7  -5  -7    4.34    0.63
  -7   5   7    4.31    0.41
   7  -5  -8    0.57    0.53
  -7   5   8   -0.22    0.26
   7  -5  -9    0.47    0.55
   7  -5 -10    0.66    0.63
   8  -6  10   -0.28    0.40
  -8   6 -10   -0.01    0.49
   8  -6   9   -0.35    0.38
  -8   6  -9    0.24    0.43
   8  -6   8    0.63    0.36
  -8   6  -8    1.03    0.43
   8  -6   7    0.34    0.33
  -8   6  -7    0.48    0.36
   8  -6   6    3.07    0.44
  -8   6  -6    3.01    0.44
   8  -6   5    0.90    0.20
  -8   6  -5    1.00    0.32
   8  -6   4    2.50    0.24
  -8   6  -4    2.94    0.31
  -8   6  -4    2.86    0.32
   8  -6   3    0.65    0.18
  -8   6  -3    0.31    0.18
  -8   6  -3    0.77    0.20
   8  -6   2    4.39    0.28
  -8   6  -2    4.63    0.26
  -8   6  -2    3.88    0.27
   8  -6   1    2.67    0.24
  -8   6  -1    2.76    0.22
  -8   6  -1    2.88    0.21
   8  -6   0   25.15    0.80
  -8   6   0   23.22    0.78
   8  -6  -1    2.78    0.24
  -8   6   1    2.72    0.20
  -8   6   1    2.51    0.20
   8  -6  -2   -0.02    0.20
  -8   6   2   -0.06    0.11
  -8   6   2   -0.19    0.09
   8  -6  -3    2.85    0.36
  -8   6   3    2.70    0.24
  -8   6   3    2.95    0.22
   8  -6  -4    8.31    0.59
  -8   6   4    7.77    0.40
  -8   6   4    8.10    0.37
   8  -6  -5    0.80    0.44
  -8   6   5    0.57    0.24
  -8   6   5    1.12    0.20
   8  -6  -6    1.45    0.50
  -8   6   6    2.21    0.31
  -8   6   6    1.97    0.25
   8  -6  -7    0.48    0.47
  -8   6   7    0.22    0.27
   8  -6  -8    1.62    0.57
  -8   6   8    0.36    0.31
   8  -6  -9    0.59    0.54
   8  -6 -10    0.52    0.60
   9  -7  10   -0.04    0.44
  -9   7 -10    0.46    0.49
   9  -7   9    0.65    0.44
  -9   7  -9    1.37    0.49
   9  -7   8   -0.17    0.31
  -9   7  -8   -0.14    0.36
   9  -7   7    0.00    0.29
  -9   7  -7   -0.23    0.32
   9  -7   6   -0.16    0.27
  -9   7  -6    0.24    0.31
   9  -7   5    0.11    0.19
  -9   7  -5    0.00    0.20
  -9   7  -5   -0.09    0.26
   9  -7   4    1.33    0.23
  -9   7  -4    0.98    0.25
  -9   7  -4    0.99    0.24
   9  -7   3   44.27    1.33
  -9   7  -3   46.19    1.49
  -9   7  -3   44.39    1.47
   9  -7   2   -0.06    0.14
  -9   7  -2    0.06    0.13
  -9   7  -2   -0.04    0.12
   9  -7   1   30.36    0.95
  -9   7  -1   31.33    1.02
  -9   7  -1   30.42    1.00
   9  -7   0    4.32    0.22
   9  -7   0    3.07    0.27
  -9   7   0    3.24    0.24
   9  -7  -1    4.83    0.30
  -9   7   1    4.71    0.26
  -9   7   1    4.69    0.27
   9  -7  -2    0.24    0.22
  -9   7   2    0.06    0.12
  -9   7   2    0.08    0.14
   9  -7  -3   16.89    0.75
  -9   7   3   16.29    0.60
  -9   7   3   16.88    0.62
   9  -7  -4    5.59    0.51
  -9   7   4    5.36    0.32
  -9   7   4    5.64    0.36
   9  -7  -5   42.00    1.62
  -9   7   5   41.47    1.28
  -9   7   5   41.74    1.37
   9  -7  -6   -0.08    0.44
  -9   7   6    0.29    0.18
  -9   7   6   -0.04    0.23
   9  -7  -7    1.61    0.54
  -9   7   7    2.03    0.35
   9  -7  -8    0.17    0.51
  -9   7   8   -0.56    0.26
   9  -7  -9    0.27    0.54
   9  -7 -10   -0.24    0.56
 -10   8 -10    0.33    0.48
  10  -8   9    0.43    0.44
 -10   8  -9    0.86    0.45
  10  -8   8    1.01    0.39
 -10   8  -8    2.44    0.47
  10  -8   7    0.16    0.31
 -10   8  -7    0.30    0.35
 -10   8  -6   -0.11    0.28
  10  -8   5   -0.24    0.20
 -10   8  -5   -0.08    0.21
 -10   8  -5    0.15    0.27
  10  -8   4    4.34    0.34
 -10   8  -4    3.54    0.35
 -10   8  -4    3.53    0.34
  10  -8   3    0.49    0.21
 -10   8  -3    0.19    0.17
 -10   8  -3    0.21    0.17
  10  -8   2    6.20    0.37
 -10   8  -2    7.01    0.38
 -10   8  -2    7.09    0.33
  10  -8   1   10.47    0.47
 -10   8  -1   10.53    0.46
 -10   8  -1   11.13    0.43
  10  -8   0    2.69    0.20
  10  -8   0    3.16    0.27
 -10   8   0    2.81    0.24
  10  -8  -1    1.76    0.21
 -10   8   1    0.83    0.16
 -10   8   1    1.21    0.18
  10  -8  -2    7.05    0.44
 -10   8   2    7.42    0.35
 -10   8   2    6.79    0.36
  10  -8  -3    1.04    0.33
 -10   8   3    1.45    0.21
 -10   8   3    1.42    0.22
  10  -8  -4    6.27    0.59
 -10   8   4    7.15    0.41
 -10   8   4    6.92    0.38
  10  -8  -5    0.89    0.46
 -10   8   5    1.15    0.23
 -10   8   5    1.04    0.28
  10  -8  -6    4.83    0.61
 -10   8   6    4.31    0.40
 -10   8   6    4.72    0.36
  10  -8  -7    1.26    0.52
 -10   8   7    0.79    0.31
 -10   8   7    0.60    0.22
  10  -8  -8   -0.18    0.52
  10  -8  -9    0.71    0.57
  10  -8 -10    0.96    0.62
  11  -9   9   -0.51    0.33
 -11   9  -9    0.54    0.44
  11  -9   8   -0.15    0.33
 -11   9  -8    0.54    0.39
  11  -9   7    0.63    0.35
 -11   9  -7    1.31    0.39
 -11   9  -6    1.55    0.34
  11  -9   5    0.31    0.25
 -11   9  -5    0.01    0.25
 -11   9  -5    0.23    0.22
  11  -9   4   13.65    0.61
 -11   9  -4   14.48    0.68
 -11   9  -4   14.15    0.64
  11  -9   3   13.97    0.59
 -11   9  -3   13.26    0.56
 -11   9  -3   12.92    0.61
  11  -9   2   11.72    0.52
 -11   9  -2   11.24    0.48
 -11   9  -2   11.93    0.53
  11  -9   1    2.36    0.27
 -11   9  -1    2.40    0.25
 -11   9  -1    2.25    0.18
  11  -9   0    0.14    0.17
 -11   9   0    0.00    0.12
  11  -9  -1    1.88    0.23
 -11   9   1    1.64    0.19
 -11   9   1    1.96    0.23
  11  -9  -2    9.79    0.53
 -11   9   2   10.70    0.48
 -11   9   2   10.59    0.46
  11  -9  -3    9.89    0.61
 -11   9   3   11.46    0.49
 -11   9   3    9.59    0.51
  11  -9  -4   34.18    1.38
 -11   9   4   36.67    1.21
 -11   9   4   36.88    1.16
  11  -9  -5    5.87    0.62
 -11   9   5    5.18    0.40
 -11   9   5    5.14    0.37
  11  -9  -6    3.61    0.56
 -11   9   6    3.66    0.40
 -11   9   6    3.34    0.33
  11  -9  -7    0.40    0.48
 -11   9   7   -0.10    0.20
 -11   9   7   -0.27    0.26
  11  -9  -8   -0.16    0.51
  11  -9  -9    0.71    0.60
  11  -9 -10    0.03    0.55
  12 -10   9   -0.50    0.35
  12 -10   8    0.12    0.35
  12 -10   7    0.08    0.32
 -12  10  -7    0.35    0.34
 -12  10  -6    1.73    0.35
 -12  10  -6    1.75    0.35
  12 -10   5    0.59    0.26
 -12  10  -5    0.32    0.27
 -12  10  -5    0.22    0.24
  12 -10   4    0.58    0.27
 -12  10  -4    0.87    0.26
 -12  10  -4    0.71    0.25
  12 -10   3    0.15    0.23
 -12  10  -3    0.22    0.18
 -12  10  -3    0.08    0.18
  12 -10   2    2.23    0.29
 -12  10  -2    2.05    0.27
 -12  10  -2    2.22    0.24
  12 -10   1    1.96    0.28
 -12  10  -1    2.06    0.25
  12 -10   0    0.54    0.16
  12 -10   0    0.97    0.23
 -12  10   0    0.74    0.19
  12 -10  -1    6.64    0.39
  12 -10  -1    7.11    0.42
 -12  10   1    7.57    0.41
  12 -10  -2    9.20    0.55
 -12  10   2   10.53    0.48
 -12  10   2   10.12    0.49
  12 -10  -3    6.66    0.53
 -12  10   3    6.56    0.39
 -12  10   3    6.00    0.41
  12 -10  -4    0.09    0.40
 -12  10   4   -0.19    0.18
 -12  10   4   -0.28    0.21
  12 -10  -5    0.49    0.43
 -12  10   5    0.00    0.19
 -12  10   5    0.15    0.24
  12 -10  -6    0.34    0.44
 -12  10   6   -0.28    0.18
 -12  10   6   -0.37    0.23
  12 -10  -7   -0.06    0.47
 -12  10   7    0.09    0.27
 -12  10   7   -0.11    0.20
  12 -10  -8   -0.32    0.51
  12 -10  -9    0.94    0.61
  12 -10 -10    0.81    0.61
  13 -11   9    0.46    0.44
  13 -11   8   -0.54    0.32
  13 -11   7    0.46    0.35
 -13  11  -6    0.94    0.32
  13 -11   5   -0.33    0.24
 -13  11  -5    0.13    0.24
 -13  11  -5    0.09    0.25
  13 -11   4    5.74    0.45
 -13  11  -4    4.31    0.41
 -13  11  -4    5.12    0.39
  13 -11   3    0.18    0.26
 -13  11  -3    0.02    0.18
 -13  11  -3   -0.14    0.17
  13 -11   2    6.64    0.47
 -13  11  -2    7.36    0.41
 -13  11  -2    7.33    0.45
  13 -11   1   17.04    0.72
 -13  11  -1   17.31    0.70
  13 -11   0   -0.02    0.23
 -13  11   0    0.20    0.18
  13 -11  -1    3.08    0.30
  13 -11  -1    2.46    0.31
 -13  11   1    3.37    0.31
  13 -11  -2   14.68    0.70
 -13  11   2   17.27    0.64
 -13  11   2   15.36    0.66
  13 -11  -3   -0.21    0.34
 -13  11   3    0.27    0.22
 -13  11   3   -0.05    0.17
  13 -11  -4    0.01    0.39
 -13  11   4    0.20    0.24
 -13  11   4    0.23    0.20
  13 -11  -5   -0.14    0.40
 -13  11   5    0.02    0.19
 -13  11   5   -0.21    0.22
  13 -11  -6    1.05    0.48
 -13  11   6    0.81    0.30
 -13  11   6    1.03    0.26
  13 -11  -7    2.04    0.57
 -13  11   7    1.83    0.38
 -13  11   7    1.66    0.32
  13 -11  -8   -0.04    0.55
  13 -11  -9   -0.03    0.56
  14 -12   8    0.30    0.38
  14 -12   7   -0.01    0.32
 -14  12  -6    0.20    0.27
  14 -12   5    0.89    0.30
 -14  12  -5    0.80    0.29
  14 -12   4    0.99    0.32
 -14  12  -4    1.14    0.30
  14 -12   3    1.10    0.31
 -14  12  -3    1.16    0.27
  14 -12   2   13.17    0.64
 -14  12  -2   12.78    0.63
  14 -12   1    0.17    0.26
 -14  12  -1   -0.19    0.19
  14 -12   0   -0.21    0.23
 -14  12   0   -0.14    0.17
  14 -12  -1    5.31    0.40
  14 -12  -1    5.18    0.42
 -14  12   1    5.84    0.40
  14 -12  -2   -0.10    0.29
  14 -12  -2   -0.23    0.22
 -14  12   2    0.17    0.22
  14 -12  -3   -0.52    0.33
 -14  12   3   -0.12    0.17
 -14  12   3   -0.10    0.22
  14 -12  -4    6.22    0.57
 -14  12   4    5.26    0.43
 -14  12   4    5.74    0.41
  14 -12  -5   -0.41    0.39
 -14  12   5   -0.08    0.20
 -14  12   5   -0.33    0.23
  14 -12  -6    1.72    0.53
 -14  12   6    1.29    0.29
 -14  12   6    1.38    0.34
  14 -12  -7   -0.23    0.49
 -14  12   7    0.05    0.25
  14 -12  -8    0.01    0.54
  14 -12  -9    0.46    0.57
  15 -13   8    0.25    0.38
 -15  13  -6    0.08    0.27
  15 -13   5   -0.26    0.27
 -15  13  -5    0.14    0.26
  15 -13   4    0.14    0.29
 -15  13  -4   -0.10    0.22
  15 -13   3    2.59    0.38
 -15  13  -3    2.06    0.33
  15 -13   2    0.87    0.32
 -15  13  -2    0.76    0.26
  15 -13   1   18.13    0.81
 -15  13  -1   18.89    0.79
  15 -13   0    0.85    0.30
 -15  13   0    0.93    0.26
  15 -13  -1    0.21    0.27
 -15  13   1    0.51    0.24
  15 -13  -2    0.20    0.26
 -15  13   2    0.14    0.23
  15 -13  -3    0.84    0.40
 -15  13   3    1.84    0.32
  15 -13  -4   -0.28    0.37
 -15  13   4   -0.05    0.18
 -15  13   4    0.06    0.26
  15 -13  -5    2.58    0.51
 -15  13   5    3.66    0.42
 -15  13   5    3.26    0.36
  15 -13  -6    0.81    0.49
 -15  13   6    0.47    0.26
 -15  13   6    0.93    0.32
  15 -13  -7    2.00    0.55
 -15  13   7    1.11    0.32
  15 -13  -8    0.53    0.55
  15 -13  -9    0.42    0.59
  16 -14   8   -0.23    0.34
 -16  14  -6    0.24    0.29
  16 -14   5    1.04    0.35
 -16  14  -5    0.68    0.30
  16 -14   4    3.96    0.46
 -16  14  -4    3.20    0.42
  16 -14   3    3.93    0.44
 -16  14  -3    2.87    0.39
  16 -14   2   -0.29    0.28
 -16  14  -2    0.28    0.24
  16 -14   1   -0.27    0.28
 -16  14  -1    0.02    0.21
  16 -14   0   -0.18    0.28
 -16  14   0    0.01    0.22
  16 -14  -1    0.02    0.28
 -16  14   1    0.01    0.23
  16 -14  -2   -0.04    0.27
 -16  14   2    0.45    0.27
  16 -14  -3    4.02    0.41
 -16  14   3    4.62    0.42
  16 -14  -4    3.13    0.39
 -16  14   4    4.38    0.44
 -16  14   5    3.39    0.43
 -16  14   6   -0.01    0.30
 -17  15  -7   -0.05    0.32
 -17  15  -6    0.21    0.31
  17 -15   5   -0.13    0.32
 -17  15  -5    0.14    0.26
  17 -15   4    0.89    0.36
 -17  15  -4    1.14    0.32
  17 -15   3    2.63    0.44
 -17  15  -3    2.38    0.39
  17 -15   2    4.93    0.50
 -17  15  -2    4.20    0.41
  17 -15   1    1.72    0.37
 -17  15  -1    1.43    0.30
  17 -15   0    1.10    0.35
 -17  15   0    0.95    0.29
  17 -15  -1    0.91    0.31
 -17  15   1    0.90    0.29
  17 -15  -2    0.40    0.30
 -17  15   2    0.31    0.25
  17 -15  -3    0.31    0.29
 -17  15   3    0.63    0.28
  17 -15  -4    1.96    0.37
 -17  15   4    2.09    0.38
  17 -15  -5    1.59    0.36
 -17  15   5    2.21    0.41
  17 -15  -6    0.37    0.31
  17 -15  -7   -0.02    0.31
 -18  16  -7    0.04    0.32
 -18  16  -6    0.22    0.33
  18 -16   5    1.55    0.42
 -18  16  -5    1.59    0.38
  18 -16   4    0.45    0.37
 -18  16  -4    0.26    0.28
  18 -16   3    1.60    0.41
 -18  16  -3    1.76    0.36
  18 -16   2    1.63    0.40
 -18  16  -2    2.35    0.39
  18 -16   1   -0.21    0.29
 -18  16  -1   -0.08    0.23
  18 -16   0    1.87    0.39
 -18  16   0    3.41    0.41
  18 -16  -1    1.24    0.35
 -18  16   1    1.21    0.31
  18 -16  -2    1.81    0.37
 -18  16   2    1.63    0.35
  18 -16  -3    9.06    0.61
 -18  16   3   10.66    0.64
  18 -16  -4    0.55    0.32
 -18  16   4    0.66    0.33
  18 -16  -5    0.00    0.30
 -18  16   5    0.09    0.31
  18 -16  -6    0.33    0.32
  18 -16  -7    0.20    0.34
 -19  17  -6    0.31    0.33
 -19  17  -5   -0.05    0.30
  19 -17   4    1.64    0.43
 -19  17  -4    1.88    0.40
  19 -17   3    0.50    0.38
 -19  17  -3    0.44    0.29
  19 -17   2    1.14    0.40
 -19  17  -2    1.80    0.37
  19 -17   1    0.34    0.33
 -19  17  -1    0.52    0.30
  19 -17   0    0.50    0.36
 -19  17   0    0.94    0.32
  19 -17  -1    1.00    0.36
 -19  17   1    1.72    0.37
  19 -17  -2   -0.30    0.32
 -19  17   2   -0.14    0.29
  19 -17  -3    0.56    0.34
 -19  17   3    0.85    0.35
  19 -17  -4    2.39    0.43
 -19  17   4    3.90    0.49
  19 -17  -5    0.01    0.31
 -19  17   5    0.01    0.32
  19 -17  -6    0.04    0.32
  19 -17  -7    0.48    0.38
 -20  18  -6   -0.18    0.31
 -20  18  -5    1.14    0.39
  20 -18   4    0.29    0.41
 -20  18  -4    0.69    0.36
  20 -18   3    0.13    0.38
 -20  18  -3   -0.19    0.26
  20 -18   2    1.87    0.45
 -20  18  -2    2.49    0.43
  20 -18   1    0.07    0.37
 -20  18  -1    0.51    0.33
  20 -18   0    1.70    0.44
 -20  18   0    1.73    0.40
  20 -18  -1    3.14    0.48
 -20  18   1    3.38    0.48
  20 -18  -2    0.19    0.33
 -20  18   2    0.23    0.32
  20 -18  -3    3.48    0.48
 -20  18   3    4.08    0.50
  20 -18  -4    1.02    0.39
 -20  18   4    1.19    0.39
  20 -18  -5   -0.15    0.34
  20 -18  -6    1.53    0.44
 -21  19  -5    0.09    0.33
  21 -19   4    0.34    0.43
 -21  19  -4    0.40    0.36
  21 -19   3   -0.06    0.41
 -21  19  -3    0.23    0.32
  21 -19   2    0.13    0.39
 -21  19  -2    0.25    0.30
  21 -19   1   -0.45    0.35
 -21  19  -1   -0.09    0.29
  21 -19   0    1.15    0.45
 -21  19   0    1.94    0.42
  21 -19  -1    0.16    0.38
 -21  19   1    0.18    0.33
  21 -19  -2   -0.38    0.33
 -21  19   2    0.08    0.30
  21 -19  -3    0.12    0.34
 -21  19   3    0.99    0.38
  21 -19  -4   -0.23    0.35
 -21  19   4    0.75    0.39
  21 -19  -5    0.14    0.37
  21 -19  -6    0.33    0.39
  22 -20   4    0.54    0.49
 -22  20  -4    0.03    0.33
  22 -20   3    0.69    0.47
 -22  20  -3    0.92    0.39
  22 -20   2    2.22    0.52
 -22  20  -2    2.38    0.47
  22 -20   1   -0.38    0.40
 -22  20  -1   -0.10    0.31
  22 -20   0   -0.42    0.36
 -22  20   0    0.83    0.36
  22 -20  -1    0.62    0.42
 -22  20   1   -0.14    0.34
  22 -20  -2    0.10    0.40
 -22  20   2    0.23    0.35
  22 -20  -3   -0.52    0.35
 -22  20   3    0.37    0.38
  22 -20  -4    1.52    0.46
  22 -20  -5    0.73    0.42
  22 -20  -6    0.11    0.40
  23 -21   4   -0.31    0.49
  23 -21   3   -0.38    0.46
 -23  21  -3   -0.11    0.36
  23 -21   2   -0.06    0.45
 -23  21  -2    0.05    0.34
  23 -21   1   -0.42    0.42
 -23  21  -1    0.16    0.36
  23 -21   0    0.29    0.42
 -23  21   0    0.31    0.35
  23 -21  -1   -0.78    0.35
 -23  21   1   -0.24    0.33
  23 -21  -2    1.61    0.49
 -23  21   2    1.77    0.49
  23 -21  -3   -0.26    0.40
 -23  21   3   -0.02    0.36
  23 -21  -4   -0.50    0.41
  23 -21  -5    0.16    0.41
  24 -22   3    0.97    0.52
  24 -22   2    0.13    0.47
 -24  22  -2   -0.09    0.33
  24 -22   1   -0.29    0.45
 -24  22  -1    0.49    0.40
  24 -22   0   -0.38    0.45
 -24  22   0    0.15    0.37
  24 -22  -1   -0.38    0.41
 -24  22   1   -0.44    0.36
  24 -22  -2   -0.37    0.44
 -24  22   2    0.24    0.43
  24 -22  -3    0.90    0.49
 -24  22   3    1.66    0.48
  25 -23   1   -0.63    0.43
 -25  23  -1   -0.10    0.36
  25 -23   0   -0.32    0.47
 -25  23   0    0.07    0.41
 -25  23   1    0.20    0.42
 -25  23   2    1.50    0.51
 -21  25   3    0.22    0.43
 -21  25   2    0.40    0.41
  21 -25  -2    0.72    0.50
 -21  25   1    0.31    0.42
  21 -25  -1   -0.08    0.48
 -21  25   0    0.45    0.40
  21 -25   0   -0.13    0.46
 -21  25  -1   -0.02    0.37
  21 -25   1   -0.18    0.44
  21 -25   2   -0.17    0.45
 -20  24   4   -0.47    0.39
  20 -24  -4   -0.21    0.40
 -20  24   3    0.19    0.39
  20 -24  -3   -0.23    0.42
 -20  24   2    0.26    0.39
  20 -24  -2   -0.25    0.44
 -20  24   1    0.53    0.39
  20 -24  -1    0.09    0.48
 -20  24   0    0.21    0.39
  20 -24   0    0.18    0.44
 -20  24  -1    1.38    0.45
  20 -24   1    1.56    0.53
 -20  24  -2   -0.11    0.34
  20 -24   2   -0.49    0.42
 -20  24  -3    0.66    0.37
  20 -24   3    0.37    0.49
  20 -24   4    0.25    0.47
 -19  23   5   -0.14    0.41
  19 -23  -5   -0.57    0.39
 -19  23   4    0.91    0.45
  19 -23  -4    0.59    0.42
 -19  23   3    0.47    0.40
  19 -23  -3   -0.77    0.36
 -19  23   2    0.40    0.40
  19 -23  -2   -0.40    0.37
 -19  23   1   -0.20    0.32
  19 -23  -1   -0.36    0.40
 -19  23   0    0.57    0.39
  19 -23   0    1.25    0.47
 -19  23  -1   -0.30    0.30
  19 -23   1   -0.59    0.40
 -19  23  -2   -0.20    0.32
  19 -23   2    0.82    0.47
 -19  23  -3   -0.24    0.30
  19 -23   3    0.65    0.49
 -19  23  -4   -0.27    0.30
  19 -23   4   -0.40    0.45
  19 -23   5   -0.48    0.43
  18 -22  -6    0.24    0.44
 -18  22   5    0.46    0.42
  18 -22  -5    0.31    0.44
 -18  22   4   -0.54    0.36
  18 -22  -4    0.02    0.39
 -18  22   3   -0.04    0.36
  18 -22  -3   -0.23    0.35
 -18  22   2   -0.07    0.32
  18 -22  -2    0.63    0.39
 -18  22   1    0.52    0.35
  18 -22  -1    0.56    0.43
 -18  22   0    0.27    0.34
  18 -22   0   -0.35    0.38
 -18  22  -1    4.19    0.53
  18 -22   1    3.66    0.56
 -18  22  -2    0.16    0.33
  18 -22   2    0.34    0.42
 -18  22  -3    0.06    0.30
  18 -22   3   -0.14    0.40
 -18  22  -4    0.01    0.31
  18 -22   4    0.01    0.42
 -18  22  -5   -0.23    0.33
  18 -22   5   -0.10    0.45
 -17  21   6    0.29    0.41
  17 -21  -6   -0.33    0.39
 -17  21   5   -0.35    0.36
  17 -21  -5    0.14    0.40
 -17  21   4    0.30    0.35
  17 -21  -4    0.19    0.38
 -17  21   3    0.30    0.35
  17 -21  -3   -0.11    0.35
 -17  21   2    2.57    0.45
  17 -21  -2    2.67    0.45
 -17  21   1    0.16    0.33
  17 -21  -1    0.00    0.35
 -17  21   0    1.08    0.38
  17 -21   0    0.93    0.40
 -17  21  -1   -0.03    0.28
  17 -21   1   -0.40    0.35
 -17  21  -2    0.28    0.31
  17 -21   2    0.03    0.38
 -17  21  -3   -0.03    0.28
  17 -21   3   -0.18    0.39
 -17  21  -4    0.19    0.31
  17 -21   4   -0.41    0.39
 -17  21  -5    0.42    0.36
  17 -21   5    0.23    0.46
 -16  20   6    0.78    0.44
  16 -20  -6    0.58    0.40
 -16  20   5    0.61    0.37
  16 -20  -5   -0.56    0.33
 -16  20   4    0.00    0.33
  16 -20  -4    0.18    0.37
 -16  20   3    0.08    0.33
  16 -20  -3    0.60    0.36
 -16  20   2    2.07    0.42
  16 -20  -2    1.59    0.41
 -16  20   1    1.26    0.36
  16 -20  -1    1.15    0.39
 -16  20   0    3.15    0.45
  16 -20   0    2.64    0.47
 -16  20  -1    1.39    0.35
  16 -20   1    1.93    0.45
 -16  20  -2    0.17    0.27
  16 -20   2   -0.29    0.33
 -16  20  -3    0.14    0.27
  16 -20   3    0.04    0.36
 -16  20  -4    0.48    0.32
  16 -20   4    0.53    0.41
 -16  20  -5   -0.28    0.29
  16 -20   5   -0.59    0.37
 -16  20  -6    0.18    0.34
 -15  19   6    1.45    0.43
  15 -19  -6    0.06    0.34
 -15  19   5   -0.12    0.33
  15 -19  -5    0.10    0.34
 -15  19   4   -0.14    0.31
  15 -19  -4    0.03    0.32
 -15  19   3    3.04    0.45
  15 -19  -3    2.65    0.44
 -15  19   2    2.25    0.41
  15 -19  -2    1.98    0.42
 -15  19   1    2.23    0.37
  15 -19  -1    0.53    0.32
 -15  19   0    0.19    0.25
  15 -19   0   -0.25    0.31
 -15  19  -1   -0.12    0.23
  15 -19   1   -0.34    0.32
 -15  19  -2    2.39    0.39
  15 -19   2    2.60    0.45
 -15  19  -3    0.24    0.26
  15 -19   3   -0.18    0.34
 -15  19  -4    0.03    0.25
  15 -19   4   -0.47    0.35
 -15  19  -5    0.55    0.33
  15 -19   5    0.49    0.41
 -15  19  -6    0.14    0.32
 -15  19  -7    0.12    0.33
 -14  18   7   -0.28    0.38
 -14  18   6    0.01    0.36
  14 -18  -6    0.01    0.32
 -14  18   5    4.80    0.53
  14 -18  -5    4.49    0.49
 -14  18   4   -0.15    0.31
  14 -18  -4   -0.41    0.28
 -14  18   3    0.40    0.31
  14 -18  -3    0.62    0.33
 -14  18   2    2.49    0.39
  14 -18  -2    2.71    0.41
 -14  18   1    0.12    0.26
  14 -18  -1   -0.24    0.27
 -14  18   0    4.03    0.42
  14 -18   0    3.50    0.44
 -14  18  -1    0.19    0.25
  14 -18   1   -0.37    0.29
 -14  18  -2    0.08    0.23
  14 -18   2    0.22    0.32
 -14  18  -3    3.87    0.44
  14 -18   3    3.47    0.49
 -14  18  -4    0.07    0.26
  14 -18   4   -0.18    0.31
 -14  18  -5   -0.18    0.25
  14 -18   5    0.18    0.36
 -14  18  -6    0.13    0.30
 -14  18  -7   -0.08    0.31
 -13  17   7   -0.13    0.34
 -13  17   6    3.27    0.49
  13 -17  -6    2.40    0.41
 -13  17   5   -0.02    0.31
  13 -17  -5   -0.20    0.29
 -13  17   4   -0.03    0.29
  13 -17  -4    0.06    0.28
 -13  17   3    3.23    0.41
  13 -17  -3    2.44    0.37
 -13  17   2    2.24    0.35
  13 -17  -2    1.68    0.35
 -13  17   1    3.78    0.41
  13 -17  -1    2.84    0.41
 -13  17   0   13.96    0.69
  13 -17   0   14.36    0.73
 -13  17  -1    1.96    0.34
  13 -17   1    1.77    0.38
 -13  17  -2    4.76    0.45
  13 -17   2    3.92    0.47
 -13  17  -3    2.19    0.36
  13 -17   3    1.89    0.41
 -13  17  -4    0.38    0.27
  13 -17   4   -0.30    0.31
 -13  17  -5    0.22    0.27
  13 -17   5   -0.19    0.33
 -13  17  -6    0.02    0.28
 -13  17  -7    0.26    0.33
 -12  16   7    0.57    0.36
 -12  16   6    0.44    0.34
  12 -16  -6    0.75    0.32
 -12  16   5    4.64    0.49
  12 -16  -5    3.66    0.42
 -12  16   4    0.21    0.29
  12 -16  -4    0.08    0.27
 -12  16   3    1.26    0.32
  12 -16  -3    0.92    0.30
 -12  16   2    4.45    0.40
  12 -16  -2    5.09    0.45
 -12  16   1    0.55    0.27
  12 -16  -1    0.52    0.29
 -12  16   0    4.48    0.41
  12 -16   0    4.17    0.43
 -12  16  -1    1.59    0.31
  12 -16   1    2.41    0.39
 -12  16  -2    3.70    0.40
  12 -16   2    2.87    0.41
 -12  16  -3    2.02    0.34
  12 -16   3    2.19    0.39
 -12  16  -4    0.09    0.22
  12 -16   4   -0.47    0.27
 -12  16  -5    3.89    0.47
  12 -16   5    3.48    0.45
 -12  16  -6    0.57    0.32
 -12  16  -7   -0.28    0.26
  11 -15  -9    0.92    0.56
 -11  15   8    0.39    0.40
  11 -15  -8    2.46    0.59
 -11  15   7    2.16    0.43
  11 -15  -7    1.69    0.52
 -11  15   6    0.52    0.34
  11 -15  -6    1.09    0.32
  11 -15  -6    0.61    0.43
 -11  15   5    0.03    0.27
  11 -15  -5   -0.16    0.26
  11 -15  -5    0.11    0.36
 -11  15   4    0.43    0.29
  11 -15  -4   -0.06    0.25
 -11  15   3    0.00    0.23
  11 -15  -3   -0.43    0.23
 -11  15   2   10.64    0.57
  11 -15  -2   10.92    0.59
 -11  15   1    6.02    0.44
  11 -15  -1    7.00    0.50
 -11  15   0   20.70    0.83
  11 -15   0   20.66    0.84
 -11  15  -1    1.91    0.29
  11 -15   1    1.12    0.32
 -11  15  -2    0.56    0.23
  11 -15   2   -0.11    0.29
 -11  15  -3    0.52    0.24
  11 -15   3    0.28    0.30
 -11  15  -4    0.24    0.22
  11 -15   4   -0.14    0.27
 -11  15  -5    1.08    0.32
  11 -15   5    1.59    0.36
 -11  15  -6    3.86    0.50
  11 -15   6    1.90    0.39
 -11  15  -7    1.61    0.43
  11 -15   8   -0.19    0.33
  10 -14  -9    0.69    0.54
 -10  14   8   -0.24    0.36
  10 -14  -8    0.33    0.50
 -10  14   7    1.91    0.42
  10 -14  -7    1.59    0.52
 -10  14   6    0.50    0.32
  10 -14  -6    0.50    0.42
  10 -14  -6    0.54    0.27
 -10  14   5    0.89    0.30
  10 -14  -5    1.04    0.40
  10 -14  -5    1.18    0.28
 -10  14   4    1.02    0.30
  10 -14  -4    1.37    0.38
  10 -14  -4    1.18    0.29
 -10  14   3    2.51    0.34
  10 -14  -3    2.41    0.32
  10 -14  -3    2.14    0.36
 -10  14   2    6.09    0.43
  10 -14  -2    6.42    0.46
 -10  14   1    0.54    0.22
  10 -14  -1    0.70    0.27
 -10  14   0    1.01    0.24
  10 -14   0    1.33    0.29
 -10  14  -1    7.00    0.43
  10 -14   1    6.75    0.49
 -10  14  -2   -0.19    0.16
  10 -14   2   -0.34    0.25
 -10  14  -3    0.93    0.25
  10 -14   3    0.31    0.29
 -10  14  -4    1.64    0.31
  10 -14   4    1.83    0.34
 -10  14  -5    1.79    0.37
  10 -14   5    2.33    0.37
 -10  14  -6    0.39    0.29
  10 -14   6    0.46    0.29
 -10  14  -7   -0.31    0.25
  10 -14   8   -0.01    0.32
  10 -14   9   -0.32    0.34
   9 -13  -9    1.52    0.62
  -9  13   8   -0.16    0.34
   9 -13  -8    0.85    0.53
  -9  13   7    0.19    0.33
   9 -13  -7    0.48    0.47
  -9  13   6   -0.34    0.26
   9 -13  -6    0.09    0.23
   9 -13  -6    0.01    0.40
  -9  13   5   -0.07    0.25
   9 -13  -5   -0.06    0.21
   9 -13  -5   -0.11    0.35
  -9  13   4    0.08    0.23
   9 -13  -4    0.00    0.23
   9 -13  -4    0.33    0.36
  -9  13   3    4.88    0.44
   9 -13  -3    5.22    0.47
   9 -13  -3    5.17    0.40
  -9  13   2    9.18    0.50
   9 -13  -2    9.06    0.50
   9 -13  -2    8.67    0.48
  -9  13   1   43.84    1.43
   9 -13  -1   44.05    1.38
  -9  13   0   -0.19    0.15
   9 -13   0    0.11    0.20
  -9  13  -1    3.06    0.30
   9 -13   1    2.62    0.32
  -9  13  -2    1.56    0.25
   9 -13   2    1.38    0.29
  -9  13  -3    2.48    0.31
   9 -13   3    2.35    0.34
  -9  13  -4   -0.01    0.20
   9 -13   4   -0.03    0.26
  -9  13  -5    6.68    0.51
   9 -13   5    7.06    0.50
  -9  13  -6    1.37    0.34
   9 -13   6    1.40    0.32
  -9  13  -7    1.37    0.38
   9 -13   8   -0.20    0.30
   9 -13   9   -0.04    0.36
   8 -12 -10    1.04    0.60
  -8  12   9    0.03    0.38
   8 -12  -9    0.87    0.57
  -8  12   8    1.35    0.39
   8 -12  -8    0.76    0.52
  -8  12   7    0.05    0.31
   8 -12  -7    0.01    0.43
  -8  12   6    0.09    0.26
   8 -12  -6    1.11    0.44
   8 -12  -6    0.05    0.20
  -8  12   5    0.26    0.26
   8 -12  -5    0.36    0.23
   8 -12  -5    0.96    0.41
  -8  12   4    2.74    0.35
   8 -12  -4    2.96    0.44
   8 -12  -4    2.66    0.31
  -8  12   3    0.45    0.22
   8 -12  -3    0.05    0.22
   8 -12  -3    0.22    0.30
  -8  12   2    1.44    0.24
   8 -12  -2    1.73    0.26
   8 -12  -2    1.58    0.26
  -8  12   1    3.33    0.30
   8 -12  -1    3.17    0.31
  -8  12   0   11.44    0.51
   8 -12   0   11.60    0.53
  -8  12  -1    4.89    0.32
   8 -12   1    4.31    0.36
  -8  12  -2    5.48    0.36
   8 -12   2    5.29    0.41
  -8  12  -3    1.47    0.20
  -8  12  -3    1.37    0.25
   8 -12   3    1.10    0.28
  -8  12  -4    8.07    0.51
  -8  12  -4    8.14    0.45
   8 -12   4    7.02    0.50
  -8  12  -5    0.05    0.26
  -8  12  -5   -0.12    0.22
   8 -12   5    0.12    0.25
  -8  12  -6    0.05    0.25
  -8  12  -6    0.28    0.30
   8 -12   6    0.42    0.26
   8 -12   8   -0.17    0.31
   8 -12   9    0.53    0.40
   7 -11 -10    1.27    0.59
  -7  11   9   -0.04    0.38
   7 -11  -9    0.55    0.56
  -7  11   8    0.31    0.34
   7 -11  -8    0.80    0.50
  -7  11   7    0.06    0.29
   7 -11  -7   -0.13    0.44
  -7  11   6    2.49    0.39
   7 -11  -6    2.37    0.51
   7 -11  -6    2.73    0.29
  -7  11   5    0.07    0.25
   7 -11  -5    0.10    0.20
   7 -11  -5   -0.11    0.38
  -7  11   4    3.11    0.34
   7 -11  -4    2.60    0.43
   7 -11  -4    2.94    0.30
  -7  11   3    9.62    0.47
   7 -11  -3    8.99    0.54
   7 -11  -3    9.47    0.45
  -7  11   2    2.14    0.25
   7 -11  -2    1.95    0.26
   7 -11  -2    1.90    0.25
  -7  11   1    8.11    0.40
   7 -11  -1    7.86    0.41
  -7  11   0   15.77    0.61
   7 -11   0   14.81    0.60
  -7  11  -1    0.09    0.13
   7 -11   1   -0.07    0.18
  -7  11  -2   25.73    0.93
   7 -11   2   26.53    0.90
  -7  11  -3    1.22    0.23
  -7  11  -3    1.06    0.19
   7 -11   3    0.53    0.23
  -7  11  -4    0.99    0.26
  -7  11  -4    0.51    0.23
   7 -11   4    1.13    0.27
  -7  11  -5    4.29    0.42
  -7  11  -5    4.92    0.44
   7 -11   5    5.36    0.42
  -7  11  -6   -0.08    0.23
  -7  11  -6    0.20    0.30
   7 -11   6   -0.31    0.21
  -7  11  -7    1.91    0.42
  -7  11  -8    0.23    0.40
   7 -11   8    0.08    0.33
   7 -11   9    0.20    0.37
   7 -11  10    0.17    0.45
   6 -10 -10    0.44    0.57
  -6  10   9   -0.10    0.38
   6 -10  -9   -0.11    0.52
  -6  10   8   -0.45    0.29
   6 -10  -8    0.45    0.49
  -6  10   7    0.51    0.31
   6 -10  -7    0.69    0.45
  -6  10   6    0.79    0.29
   6 -10  -6    0.31    0.43
  -6  10   5    0.63    0.27
   6 -10  -5    0.18    0.39
  -6  10   4    9.65    0.49
   6 -10  -4    8.73    0.61
  -6  10   3    4.54    0.32
   6 -10  -3    3.80    0.40
   6 -10  -3    4.01    0.30
  -6  10   2   14.02    0.57
   6 -10  -2   15.07    0.56
   6 -10  -2   15.02    0.61
  -6  10   1   18.86    0.68
   6 -10  -1   18.42    0.66
  -6  10   0    2.29    0.22
   6 -10   0    2.22    0.24
  -6  10  -1    8.15    0.39
   6 -10   1    8.66    0.44
  -6  10  -2   16.51    0.64
   6 -10   2   16.19    0.64
  -6  10  -3    0.65    0.19
  -6  10  -3    0.41    0.18
   6 -10   3    0.56    0.21
  -6  10  -4    2.13    0.30
  -6  10  -4    2.14    0.30
   6 -10   4    2.06    0.29
  -6  10  -5    4.89    0.46
  -6  10  -5    4.38    0.44
   6 -10   5    4.40    0.38
  -6  10  -6    1.02    0.35
  -6  10  -6    0.65    0.28
   6 -10   6    0.75    0.24
  -6  10  -7    1.06    0.40
   6 -10   7    0.52    0.33
  -6  10  -8    0.14    0.41
   6 -10   8    0.37    0.34
  -6  10  -9    0.70    0.48
   6 -10   9    0.11    0.35
  -6  10 -10    0.33    0.50
   6 -10  10    0.08    0.39
   5  -9 -10    0.72    0.57
  -5   9   9    0.22    0.37
   5  -9  -9    0.12    0.53
  -5   9   8    4.42    0.49
   5  -9  -8    4.58    0.66
  -5   9   7    3.52    0.43
   5  -9  -7    3.48    0.59
  -5   9   6    4.35    0.41
  -5   9   6    5.17    0.33
   5  -9  -6    4.89    0.60
  -5   9   5    2.98    0.35
  -5   9   5    2.19    0.24
   5  -9  -5    1.41    0.44
  -5   9   4    4.64    0.28
  -5   9   4    5.30    0.37
   5  -9  -4    4.97    0.47
  -5   9   3    7.98    0.40
   5  -9  -3    7.55    0.48
   5  -9  -3    7.88    0.37
  -5   9   2    6.62    0.34
   5  -9  -2    6.17    0.38
   5  -9  -2    6.63    0.34
  -5   9   1   31.13    1.01
   5  -9  -1   31.14    0.96
  -5   9   0   49.33    1.51
   5  -9   0   50.07    1.44
  -5   9  -1   26.94    0.89
   5  -9   1   26.82    0.87
  -5   9  -2    7.66    0.39
   5  -9   2    8.42    0.41
  -5   9  -3    5.79    0.36
  -5   9  -3    5.92    0.36
   5  -9   3    5.90    0.37
  -5   9  -4    0.05    0.23
  -5   9  -4    0.29    0.20
   5  -9   4    0.30    0.19
  -5   9  -5    3.14    0.41
  -5   9  -5    2.27    0.34
   5  -9   5    3.16    0.31
  -5   9  -6    2.07    0.36
  -5   9  -6    2.00    0.40
   5  -9   6    1.98    0.28
  -5   9  -7    1.23    0.43
   5  -9   7    1.22    0.37
  -5   9  -8    0.79    0.44
   5  -9   8    0.55    0.35
  -5   9  -9    0.01    0.44
   5  -9   9   -0.44    0.30
  -5   9 -10    1.11    0.54
   5  -9  10    0.03    0.38
  -4   8  10   -0.11    0.41
   4  -8 -10    0.85    0.58
  -4   8   9    1.23    0.41
   4  -8  -9    1.44    0.59
  -4   8   8    1.30    0.39
   4  -8  -8    1.62    0.52
  -4   8   7    0.40    0.30
   4  -8  -7    0.09    0.45
  -4   8   6   -0.06    0.25
  -4   8   6    0.14    0.17
   4  -8  -6    0.26    0.43
  -4   8   5    1.21    0.19
  -4   8   5    1.38    0.28
   4  -8  -5    1.35    0.42
  -4   8   4    0.12    0.12
  -4   8   4    0.15    0.19
   4  -8  -4   -0.17    0.30
  -4   8   3    2.17    0.24
   4  -8  -3    2.24    0.31
  -4   8   2   42.57    1.30
   4  -8  -2   41.50    1.39
   4  -8  -2   42.48    1.22
  -4   8   1   46.31    1.43
   4  -8  -1   48.36    1.36
  -4   8   0   18.76    0.65
   4  -8   0   19.56    0.64
  -4   8  -1    0.09    0.11
   4  -8   1    0.18    0.15
  -4   8  -2    1.76    0.20
  -4   8  -2    1.41    0.18
   4  -8   2    1.49    0.20
  -4   8  -3    6.03    0.35
  -4   8  -3    5.85    0.37
   4  -8   3    5.75    0.34
  -4   8  -4   10.48    0.54
  -4   8  -4   10.96    0.56
   4  -8   4   10.55    0.48
  -4   8  -5   11.09    0.60
  -4   8  -5   12.20    0.66
   4  -8   5   11.46    0.52
  -4   8  -6   11.36    0.70
   4  -8   6   10.62    0.51
  -4   8  -7   -0.04    0.38
   4  -8   7    0.28    0.30
  -4   8  -8    0.03    0.42
   4  -8   8   -0.29    0.27
  -4   8  -9    0.47    0.48
   4  -8   9   -0.16    0.33
  -4   8 -10    0.25    0.52
   4  -8  10   -0.27    0.39
  -3   7  10   -0.51    0.40
   3  -7 -10    0.06    0.55
  -3   7   9    1.47    0.44
   3  -7  -9    3.09    0.63
  -3   7   8    0.22    0.31
   3  -7  -8    0.52    0.50
  -3   7   7    6.87    0.49
   3  -7  -7    7.56    0.70
  -3   7   6    0.86    0.28
   3  -7  -6    0.21    0.41
  -3   7   5    0.22    0.13
  -3   7   5    0.50    0.22
   3  -7  -5    0.25    0.36
  -3   7   4    0.06    0.17
  -3   7   4   -0.04    0.11
   3  -7  -4    0.04    0.28
  -3   7   3    3.28    0.21
  -3   7   3    3.00    0.25
   3  -7  -3    3.36    0.34
  -3   7   2    0.38    0.15
   3  -7  -2    0.99    0.15
   3  -7  -2    0.93    0.22
  -3   7   1   90.96    2.61
   3  -7  -1   89.02    2.77
   3  -7  -1   92.25    2.45
  -3   7   0    0.26    0.10
   3  -7   0    0.12    0.11
  -3   7  -1   24.40    0.80
   3  -7   1   25.45    0.78
  -3   7  -2    2.55    0.22
  -3   7  -2    2.18    0.23
   3  -7   2    2.24    0.22
  -3   7  -3   17.25    0.70
  -3   7  -3   17.45    0.67
   3  -7   3   18.10    0.62
  -3   7  -4    0.32    0.27
  -3   7  -4    0.41    0.19
   3  -7   4    0.55    0.18
  -3   7  -5   -0.14    0.29
  -3   7  -5   -0.05    0.17
   3  -7   5    0.26    0.18
  -3   7  -6    0.30    0.37
   3  -7   6   -0.27    0.24
   3  -7   6   -0.20    0.18
  -3   7  -7    5.74    0.59
   3  -7   7    4.38    0.50
  -3   7  -8    0.13    0.44
   3  -7   8   -0.12    0.28
  -3   7  -9   -0.12    0.47
   3  -7   9    0.06    0.35
  -3   7 -10    0.66    0.57
   3  -7  10   -0.10    0.36
  -2   6  10   -0.09    0.42
   2  -6 -10    1.25    0.61
  -2   6   9   -0.48    0.35
   2  -6  -9   -0.14    0.50
  -2   6   8    0.53    0.32
   2  -6  -8    0.58    0.49
  -2   6   7    2.18    0.37
   2  -6  -7    2.77    0.52
  -2   6   6    0.36    0.24
   2  -6  -6   -0.07    0.39
  -2   6   5    0.90    0.23
  -2   6   5    0.71    0.13
   2  -6  -5   -0.10    0.34
  -2   6   4   17.83    0.69
  -2   6   4   18.52    0.58
   2  -6  -4   19.44    0.83
  -2   6   3    1.72    0.21
  -2   6   3    1.42    0.14
   2  -6  -3    1.88    0.29
  -2   6   2   36.95    1.16
   2  -6  -2   38.22    1.27
   2  -6  -2   39.24    1.08
  -2   6   1    6.51    0.28
   2  -6  -1    6.20    0.28
   2  -6  -1    6.27    0.29
  -2   6   0    2.50    0.17
   2  -6   0    2.44    0.19
  -2   6  -1    2.99    0.19
   2  -6   1    3.03    0.22
  -2   6  -2    3.38    0.22
  -2   6  -2    2.80    0.25
   2  -6   2    3.17    0.23
  -2   6  -3    1.28    0.20
  -2   6  -3    1.44    0.25
   2  -6   3    1.17    0.17
  -2   6  -4   17.26    0.70
  -2   6  -4   17.66    0.78
   2  -6   4   18.11    0.62
  -2   6  -5    0.21    0.32
   2  -6   5    0.03    0.16
  -2   6  -6    5.31    0.56
   2  -6   6    4.76    0.34
   2  -6   6    4.49    0.44
  -2   6  -7   -0.07    0.38
   2  -6   7   -0.07    0.25
  -2   6  -8   -0.03    0.43
   2  -6   8    0.10    0.30
  -2   6  -9    0.58    0.50
   2  -6   9    0.26    0.37
  -2   6 -10    0.10    0.52
   2  -6  10    0.27    0.39
  -1   5  10   -0.65    0.38
   1  -5 -10   -0.02    0.56
  -1   5   9    1.61    0.43
   1  -5  -9    2.44    0.61
  -1   5   8   -0.61    0.27
   1  -5  -8   -0.16    0.44
  -1   5   7    1.06    0.31
   1  -5  -7    1.32    0.47
  -1   5   6    0.50    0.25
   1  -5  -6    0.60    0.40
  -1   5   5    3.06    0.31
  -1   5   5    2.29    0.18
   1  -5  -5    3.74    0.45
  -1   5   4    0.30    0.16
  -1   5   4    0.30    0.09
   1  -5  -4   -0.06    0.26
  -1   5   3    6.17    0.24
  -1   5   3    6.20    0.31
   1  -5  -3    6.35    0.43
  -1   5   2    7.56    0.33
   1  -5  -2    7.70    0.39
   1  -5  -2    8.06    0.29
  -1   5   1   35.82    1.07
   1  -5  -1   35.69    1.14
   1  -5  -1   36.01    1.00
  -1   5   0    2.60    0.16
   1  -5   0    2.95    0.20
  -1   5  -1    1.67    0.14
  -1   5  -1    1.31    0.14
   1  -5   1    1.43    0.15
  -1   5  -2   21.31    0.77
  -1   5  -2   22.09    0.72
   1  -5   2   22.68    0.68
  -1   5  -3   21.94    0.79
  -1   5  -3   23.48    0.87
   1  -5   3   23.54    0.73
  -1   5  -4    4.50    0.32
  -1   5  -4    4.82    0.42
   1  -5   4    4.74    0.28
  -1   5  -5    1.41    0.37
   1  -5   5    1.78    0.21
   1  -5   5    1.81    0.29
  -1   5  -6   -0.11    0.37
   1  -5   6    0.15    0.17
   1  -5   6   -0.05    0.23
  -1   5  -7    0.68    0.43
   1  -5   7    0.32    0.26
  -1   5  -8   -0.02    0.43
   1  -5   8   -0.12    0.28
  -1   5  -9    0.73    0.53
   1  -5   9    0.54    0.35
  -1   5 -10    0.26    0.55
   1  -5  10   -0.34    0.35
   0   4  11   -0.67    0.42
   0   4  10    0.05    0.40
   0  -4 -10    0.16    0.56
   0   4   9    0.16    0.37
   0  -4  -9    1.50    0.54
   0   4   8   -0.07    0.31
   0  -4  -8    0.51    0.46
   0   4   7    4.85    0.48
   0  -4  -7    5.89    0.63
   0   4   6    0.48    0.25
   0  -4  -6    0.00    0.38
   0   4   5    1.32    0.25
   0   4   5    1.36    0.13
   0  -4  -5    1.36    0.37
   0   4   4   16.28    0.50
   0   4   4   17.09    0.64
   0  -4  -4   17.50    0.77
   0   4   3    3.11    0.24
   0   4   3    3.28    0.15
   0  -4  -3    2.95    0.31
   0   4   2    6.46    0.29
   0  -4  -2    6.20    0.34
   0   4   1    3.62    0.19
   0  -4  -1    3.69    0.21
   0  -4  -1    3.61    0.17
   0   4   0   50.01    1.43
   0  -4   0   49.63    1.35
   0   4  -1    4.00    0.18
   0   4  -1    3.62    0.20
   0  -4   1    3.53    0.19
   0   4  -2    6.46    0.29
   0   4  -2    6.09    0.34
   0  -4   2    6.38    0.28
   0   4  -3    3.38    0.33
   0   4  -3    3.11    0.24
   0  -4   3    3.70    0.22
   0   4  -4   17.28    0.77
   0  -4   4   17.67    0.59
   0   4  -5    1.65    0.38
   0  -4   5    1.74    0.27
   0  -4   5    1.54    0.20
   0   4  -6    0.11    0.39
   0  -4   6    0.51    0.19
   0  -4   6    0.00    0.22
   0   4  -7    5.74    0.65
   0  -4   7    5.28    0.49
   0   4  -8   -0.18    0.46
   0  -4   8    0.11    0.29
   0   4  -9    1.14    0.53
   0  -4   9    0.50    0.34
   0   4 -10    0.24    0.54
   0  -4  10   -0.14    0.45
   1   3  11   -0.31    0.46
   1   3  10   -0.50    0.41
  -1  -3 -10    0.17    0.53
   1   3   9    0.20    0.39
  -1  -3  -9   -0.24    0.46
   1   3   8   -0.31    0.30
  -1  -3  -8    0.54    0.44
   1   3   7    0.20    0.28
  -1  -3  -7    0.07    0.39
   1   3   6    1.04    0.29
  -1  -3  -6    0.78    0.39
   1   3   5    1.96    0.28
   1   3   5    1.92    0.14
  -1  -3  -5    1.78    0.36
   1   3   4    4.09    0.17
   1   3   4    4.05    0.30
  -1  -3  -4    4.18    0.41
   1   3   3    8.36    0.37
   1   3   3    8.01    0.25
  -1  -3  -3    7.76    0.45
   1   3   2    4.18    0.23
  -1  -3  -2    3.95    0.28
   1   3   1   -0.04    0.07
  -1  -3  -1    0.24    0.10
   1   3   0    3.92    0.15
  -1  -3   0    3.85    0.15
   1   3  -1   49.45    1.51
   1   3  -1   50.14    1.40
  -1  -3   1   46.19    1.31
   1   3  -2    0.01    0.17
   1   3  -2    0.00    0.08
  -1  -3   2   -0.03    0.09
   1   3  -3    1.41    0.27
   1   3  -3    1.38    0.16
  -1  -3   3    1.30    0.15
   1   3  -4    0.63    0.28
  -1  -3   4    0.99    0.20
  -1  -3   4    0.67    0.14
   1   3  -5    4.67    0.48
  -1  -3   5    4.11    0.28
  -1  -3   5    3.62    0.31
   1   3  -6    1.64    0.47
  -1  -3   6    2.53    0.25
  -1  -3   6    2.43    0.33
   1   3  -7    0.57    0.47
  -1  -3   7    0.29    0.26
   1   3  -8    0.40    0.47
  -1  -3   8   -0.50    0.24
   1   3  -9    1.22    0.54
  -1  -3   9    0.39    0.34
   1   3 -10    0.33    0.58
   2   2  11    0.05    0.51
   2   2  10   -0.60    0.41
  -2  -2 -10    0.21    0.53
   2   2   9    1.50    0.46
  -2  -2  -9    1.27    0.54
   2   2   8    5.33    0.57
  -2  -2  -8    5.49    0.66
   2   2   7    1.43    0.35
  -2  -2  -7    0.88    0.43
   2   2   6   -0.10    0.22
  -2  -2  -6   -0.46    0.34
   2   2   5    4.61    0.37
  -2  -2  -5    4.74    0.46
   2   2   4    0.32    0.17
  -2  -2  -4    0.05    0.23
   2   2   3   15.12    0.56
  -2  -2  -3   14.25    0.63
   2   2   2   32.35    1.01
  -2  -2  -2   33.27    1.11
   2   2   1  136.57    3.82
  -2  -2  -1  135.90    4.11
  -2  -2   0   57.62    1.53
   2   2  -1   21.71    0.66
   2   2  -1   23.15    0.73
  -2  -2   1   22.06    0.63
   2   2  -2   16.90    0.63
   2   2  -2   15.97    0.53
  -2  -2   2   16.45    0.51
   2   2  -3   19.74    0.77
  -2  -2   3   19.21    0.64
  -2  -2   3   17.47    0.58
   2   2  -4    0.55    0.29
  -2  -2   4    0.58    0.13
  -2  -2   4    0.30    0.14
   2   2  -5    2.47    0.42
  -2  -2   5    2.73    0.28
  -2  -2   5    2.98    0.24
   2   2  -6   11.27    0.78
  -2  -2   6   11.23    0.57
  -2  -2   6   10.98    0.49
   2   2  -7    5.53    0.65
  -2  -2   7    4.58    0.42
   2   2  -8    0.47    0.51
  -2  -2   8    0.58    0.29
   2   2  -9    0.29    0.51
  -2  -2   9    0.06    0.34
   2   2 -10    0.59    0.58
   3   1  11   -0.55    0.47
   3   1  10   -0.15    0.44
  -3  -1 -10    0.10    0.51
   3   1   9    0.04    0.38
  -3  -1  -9    0.45    0.47
   3   1   8    0.20    0.35
  -3  -1  -8    0.35    0.44
   3   1   7    3.57    0.43
  -3  -1  -7    4.00    0.54
   3   1   6    0.19    0.24
  -3  -1  -6   -0.28    0.35
   3   1   5    0.44    0.22
  -3  -1  -5    1.04    0.32
   3   1   4   -0.03    0.15
  -3  -1  -4   -0.09    0.22
   3   1   3   58.29    1.76
  -3  -1  -3   58.21    1.91
   3   1   2   78.76    2.30
  -3  -1  -2   80.32    2.48
   3   1   1    3.49    0.18
   3   1   0    1.42    0.07
  -3  -1   0    1.34    0.07
  -3  -1   0    1.25    0.09
   3   1  -1    1.53    0.13
  -3  -1   1    1.49    0.07
  -3  -1   1    1.30    0.10
  -3  -1   1    1.67    0.07
   3   1  -2    9.93    0.47
  -3  -1   2   10.40    0.35
  -3  -1   2   10.46    0.35
   3   1  -3   25.04    0.95
  -3  -1   3   25.23    0.80
  -3  -1   3   25.20    0.75
   3   1  -4    0.16    0.28
  -3  -1   4    0.14    0.12
  -3  -1   4    0.05    0.12
   3   1  -5   25.52    1.10
  -3  -1   5   25.36    0.90
  -3  -1   5   26.27    0.83
   3   1  -6    4.97    0.59
  -3  -1   6    4.36    0.37
  -3  -1   6    3.82    0.31
   3   1  -7    0.22    0.45
  -3  -1   7   -0.08    0.21
   3   1  -8    0.53    0.49
  -3  -1   8   -0.39    0.25
   3   1  -9    0.39    0.51
  -3  -1   9   -0.31    0.29
   3   1 -10    0.18    0.54
   4   0  10    1.48    0.55
  -4   0 -10    2.10    0.61
   4   0   9   -0.60    0.36
  -4   0  -9    0.45    0.46
   4   0   8    1.57    0.40
  -4   0  -8    1.43    0.49
   4   0   7   -0.13    0.25
  -4   0  -7    0.05    0.37
   4   0   6   -0.02    0.25
  -4   0  -6    0.00    0.34
   4   0   5    0.08    0.20
  -4   0  -5   -0.06    0.27
   4   0   4    2.63    0.30
  -4   0  -4    2.66    0.32
   4   0   3    0.32    0.18
  -4   0  -3    0.19    0.20
   4   0   2  992.30   27.56
  -4   0  -2 1000.00   29.66
   4   0   1    0.05    0.08
  -4   0  -1    0.02    0.03
  -4   0  -1   -0.03    0.07
  -4   0   0    9.82    0.29
  -4   0   0    9.93    0.30
  -4   0   0    8.58    0.34
   4   0  -1   -0.05    0.09
  -4   0   1    0.01    0.05
  -4   0   1   -0.01    0.03
   4   0  -2    6.93    0.38
  -4   0   2    7.39    0.26
  -4   0   2    6.97    0.27
   4   0  -3    0.29    0.25
  -4   0   3   -0.05    0.10
  -4   0   3   -0.08    0.09
   4   0  -4    9.19    0.58
  -4   0   4    8.86    0.37
  -4   0   4    8.84    0.39
   4   0  -5   -0.12    0.33
  -4   0   5   -0.10    0.14
  -4   0   5   -0.33    0.14
   4   0  -6   30.45    1.29
  -4   0   6   28.59    1.03
  -4   0   6   27.28    0.93
   4   0  -7    0.27    0.45
  -4   0   7   -0.28    0.21
   4   0  -8    0.74    0.53
  -4   0   8   -0.23    0.27
   4   0  -9   -0.04    0.51
  -4   0   9   -0.09    0.29
   4   0 -10    0.65    0.60
   5  -1  10   -0.49    0.44
  -5   1 -10    0.09    0.48
   5  -1   9   -0.16    0.34
  -5   1  -9   -0.17    0.44
   5  -1   8   -0.17    0.31
  -5   1  -8    0.26    0.42
   5  -1   7    0.52    0.31
  -5   1  -7    0.12    0.36
   5  -1   6   -0.33    0.24
  -5   1  -6    0.00    0.33
   5  -1   5    5.01    0.40
  -5   1  -5    5.92    0.49
   5  -1   4   17.54    0.71
   5  -1   4   17.26    0.52
  -5   1  -4   16.79    0.74
   5  -1   3   88.14    2.57
   5  -1   3   85.76    2.28
  -5   1  -3   84.93    2.72
  -5   1  -2    0.37    0.15
  -5   1  -1    0.61    0.10
  -5   1  -1    0.51    0.06
  -5   1  -1    0.58    0.10
  -5   1   0    0.26    0.08
  -5   1   0    0.28    0.06
  -5   1   0    0.38    0.06
   5  -1  -1    0.34    0.11
  -5   1   1    0.30    0.07
  -5   1   1    0.23    0.05
   5  -1  -2    9.68    0.44
  -5   1   2    8.81    0.31
  -5   1   2    8.48    0.33
   5  -1  -3   68.57    2.24
  -5   1   3   69.66    2.00
  -5   1   3   69.25    1.90
   5  -1  -4   13.42    0.70
  -5   1   4   12.81    0.49
  -5   1   4   12.85    0.50
   5  -1  -5   13.11    0.76
  -5   1   5   12.64    0.50
  -5   1   5   12.64    0.54
   5  -1  -6    2.64    0.52
  -5   1   6    2.50    0.31
  -5   1   6    2.21    0.26
   5  -1  -7    0.22    0.45
  -5   1   7   -0.29    0.22
   5  -1  -8    0.60    0.49
  -5   1   8   -0.25    0.25
   5  -1  -9    0.28    0.54
  -5   1   9    0.38    0.33
   5  -1 -10    0.45    0.58
   6  -2  10    0.91    0.55
  -6   2 -10    1.16    0.56
   6  -2   9    0.12    0.36
  -6   2  -9    0.59    0.46
   6  -2   8    0.52    0.36
  -6   2  -8    0.28    0.40
   6  -2   7    0.42    0.33
  -6   2  -7    0.90    0.39
   6  -2   6    0.06    0.25
  -6   2  -6    0.17    0.32
   6  -2   5    1.47    0.30
   6  -2   5    0.91    0.14
  -6   2  -5    1.00    0.32
   6  -2   4    2.30    0.19
   6  -2   4    2.82    0.32
  -6   2  -4    2.28    0.31
   6  -2   3   49.10    1.39
  -6   2  -3   53.26    1.69
   6  -2   2   87.01    2.32
  -6   2  -2   86.62    2.55
  -6   2  -2   89.37    2.71
  -6   2  -1    0.02    0.09
  -6   2  -1    0.09    0.08
  -6   2  -1    0.04    0.06
  -6   2   0    0.90    0.11
  -6   2   0    1.25    0.11
  -6   2   0    1.27    0.10
   6  -2  -1   22.97    0.76
  -6   2   1   21.83    0.68
  -6   2   1   23.11    0.67
   6  -2  -2    4.88    0.34
  -6   2   2    4.55    0.23
  -6   2   2    4.46    0.21
   6  -2  -3    0.17    0.25
  -6   2   3    0.14    0.11
  -6   2   3    0.00    0.11
   6  -2  -4   35.01    1.32
  -6   2   4   34.27    1.06
  -6   2   4   36.34    1.11
   6  -2  -5    8.76    0.62
  -6   2   5    7.75    0.39
  -6   2   5    7.57    0.38
   6  -2  -6    2.19    0.50
  -6   2   6    1.49    0.23
  -6   2   6    1.47    0.27
   6  -2  -7    0.18    0.45
  -6   2   7   -0.09    0.22
  -6   2   7   -0.24    0.16
   6  -2  -8    2.29    0.60
  -6   2   8    1.76    0.33
   6  -2  -9    0.02    0.50
   6  -2 -10   -0.95    0.54
   7  -3  10   -0.15    0.41
  -7   3 -10   -0.23    0.48
   7  -3   9    0.07    0.37
  -7   3  -9   -0.07    0.42
   7  -3   8    0.90    0.38
  -7   3  -8    0.52    0.41
   7  -3   7   -0.05    0.29
  -7   3  -7   -0.11    0.32
   7  -3   6    2.36    0.41
  -7   3  -6    2.56    0.41
   7  -3   5    3.45    0.41
   7  -3   5    3.14    0.23
  -7   3  -5    3.11    0.39
   7  -3   4   10.90    0.40
   7  -3   4   10.43    0.56
  -7   3  -4   11.90    0.57
   7  -3   3    0.66    0.13
  -7   3  -3    0.68    0.20
  -7   3  -3    0.54    0.15
   7  -3   2   16.97    0.53
  -7   3  -2   17.22    0.62
  -7   3  -2   16.59    0.61
  -7   3  -1    2.63    0.18
  -7   3  -1    2.43    0.15
  -7   3  -1    2.69    0.18
  -7   3   0    4.40    0.21
  -7   3   0    4.63    0.20
   7  -3  -1    4.70    0.26
  -7   3   1    4.64    0.21
  -7   3   1    4.19    0.20
   7  -3  -2   10.62    0.50
  -7   3   2   10.26    0.38
  -7   3   2   11.05    0.39
   7  -3  -3    6.11    0.44
  -7   3   3    6.16    0.29
  -7   3   3    6.24    0.29
   7  -3  -4   23.05    0.96
  -7   3   4   22.97    0.76
  -7   3   4   21.30    0.73
   7  -3  -5    7.90    0.64
  -7   3   5    7.63    0.37
  -7   3   5    7.52    0.40
   7  -3  -6    5.53    0.63
  -7   3   6    5.23    0.37
  -7   3   6    5.01    0.34
   7  -3  -7   -0.22    0.45
  -7   3   7    0.15    0.21
  -7   3   7    0.45    0.19
   7  -3  -8    1.07    0.55
  -7   3   8    0.75    0.30
   7  -3  -9    0.78    0.56
   7  -3 -10    0.34    0.60
   8  -4  10   -0.66    0.36
  -8   4 -10    0.18    0.50
   8  -4   9   -0.01    0.39
  -8   4  -9    0.01    0.42
   8  -4   8    0.86    0.39
  -8   4  -8    0.79    0.41
   8  -4   7    0.22    0.32
  -8   4  -7    0.00    0.34
   8  -4   6    2.98    0.42
  -8   4  -6    1.91    0.40
   8  -4   5    2.28    0.37
   8  -4   5    2.67    0.23
  -8   4  -5    2.21    0.36
   8  -4   4    5.90    0.31
  -8   4  -4    5.96    0.38
  -8   4  -4    6.15    0.42
   8  -4   3    0.41    0.14
  -8   4  -3    0.76    0.18
  -8   4  -3    0.75    0.20
   8  -4   2    0.52    0.13
  -8   4  -2    0.16    0.12
  -8   4  -2    0.27    0.14
   8  -4   1    4.33    0.25
  -8   4  -1    4.57    0.25
  -8   4  -1    4.78    0.25
   8  -4   0    7.31    0.33
  -8   4   0    7.01    0.29
  -8   4   0    7.01    0.29
   8  -4  -2    4.05    0.35
  -8   4   2    3.34    0.22
  -8   4   2    3.31    0.21
   8  -4  -3    2.40    0.33
  -8   4   3    2.36    0.20
  -8   4   3    2.47    0.20
   8  -4  -4   10.09    0.61
  -8   4   4    9.75    0.43
  -8   4   4    9.07    0.41
   8  -4  -5    1.25    0.44
  -8   4   5    1.18    0.20
  -8   4   5    1.23    0.24
   8  -4  -6    0.25    0.45
  -8   4   6   -0.07    0.21
  -8   4   6   -0.28    0.15
   8  -4  -7   -0.01    0.44
  -8   4   7    0.27    0.24
  -8   4   7    0.05    0.17
   8  -4  -8    1.56    0.56
  -8   4   8    0.45    0.29
   8  -4  -9    0.53    0.56
   8  -4 -10   -0.94    0.55
   9  -5  10    0.02    0.44
  -9   5 -10    0.19    0.47
   9  -5   9    0.17    0.39
  -9   5  -9    0.98    0.49
   9  -5   8    0.41    0.38
  -9   5  -8    0.35    0.39
   9  -5   7   -0.07    0.29
  -9   5  -7    0.12    0.34
   9  -5   6    4.59    0.52
  -9   5  -6    4.21    0.48
   9  -5   5   -0.01    0.26
   9  -5   5   -0.21    0.15
  -9   5  -5    0.21    0.27
   9  -5   4    1.42    0.20
  -9   5  -4    1.60    0.27
  -9   5  -4    1.47    0.25
   9  -5   3   21.07    0.70
  -9   5  -3   21.77    0.80
  -9   5  -3   21.66    0.80
   9  -5   2    6.01    0.32
  -9   5  -2    6.53    0.35
  -9   5  -2    6.95    0.33
   9  -5   1   19.00    0.64
  -9   5  -1   19.66    0.68
  -9   5  -1   20.17    0.70
   9  -5   0    0.51    0.15
  -9   5   0    0.67    0.12
  -9   5   0    0.62    0.12
   9  -5  -1    0.77    0.16
  -9   5   1    0.51    0.12
  -9   5   1    0.62    0.12
   9  -5  -2   10.89    0.52
  -9   5   2   10.13    0.42
  -9   5   2   11.31    0.42
   9  -5  -3    7.56    0.49
  -9   5   3    7.78    0.35
  -9   5   3    7.71    0.35
   9  -5  -4    1.34    0.37
  -9   5   4    0.98    0.17
  -9   5   4    1.06    0.20
   9  -5  -5   26.32    1.17
  -9   5   5   25.55    0.91
  -9   5   5   26.18    0.87
   9  -5  -6    1.62    0.50
  -9   5   6    1.05    0.22
  -9   5   6    1.06    0.27
   9  -5  -7    0.59    0.48
  -9   5   7    0.67    0.28
  -9   5   7    0.90    0.22
   9  -5  -8    1.32    0.56
  -9   5   8    1.11    0.32
   9  -5  -9   -0.17    0.53
   9  -5 -10    0.79    0.61
  10  -6  10   -0.61    0.38
 -10   6 -10   -0.27    0.46
  10  -6   9   -0.17    0.39
 -10   6  -9    0.35    0.43
  10  -6   8    0.42    0.38
 -10   6  -8    0.73    0.41
  10  -6   7   -0.21    0.28
 -10   6  -7    0.12    0.33
  10  -6   6   -0.25    0.27
 -10   6  -6    0.10    0.30
  10  -6   5    0.74    0.21
 -10   6  -5    0.72    0.28
  10  -6   4    2.12    0.24
 -10   6  -4    2.10    0.29
 -10   6  -4    2.13    0.29
  10  -6   3    0.07    0.16
 -10   6  -3   -0.04    0.17
 -10   6  -3   -0.12    0.14
  10  -6   2    6.87    0.35
 -10   6  -2    6.48    0.35
 -10   6  -2    6.34    0.33
  10  -6   1    2.34    0.23
 -10   6  -1    2.18    0.21
 -10   6  -1    2.66    0.23
  10  -6   0    3.32    0.25
 -10   6   0    2.67    0.21
 -10   6   0    2.94    0.22
  10  -6  -1    0.78    0.18
 -10   6   1    0.71    0.14
 -10   6   1    0.78    0.15
  10  -6  -2   16.43    0.69
 -10   6   2   16.14    0.59
 -10   6   2   17.30    0.59
  10  -6  -3    8.84    0.54
 -10   6   3    8.88    0.40
 -10   6   3    8.96    0.40
  10  -6  -4    3.91    0.47
 -10   6   4    3.50    0.27
 -10   6   4    3.79    0.30
  10  -6  -5    1.39    0.47
 -10   6   5    0.58    0.24
 -10   6   5    0.68    0.20
  10  -6  -6    6.14    0.65
 -10   6   6    4.93    0.40
 -10   6   6    5.49    0.37
  10  -6  -7    0.02    0.45
 -10   6   7    0.01    0.24
 -10   6   7    0.05    0.18
  10  -6  -8    0.11    0.52
  10  -6  -9   -0.40    0.53
  10  -6 -10   -0.23    0.57
 -11   7 -10   -0.14    0.45
  11  -7   9    0.83    0.48
 -11   7  -9    1.37    0.48
  11  -7   8   -0.42    0.30
 -11   7  -8   -0.09    0.36
  11  -7   7    0.29    0.33
 -11   7  -7    0.21    0.33
  11  -7   6    0.11    0.29
 -11   7  -6    0.02    0.28
  11  -7   5    3.52    0.32
 -11   7  -5    3.55    0.40
 -11   7  -5    4.25    0.42
  11  -7   4    0.93    0.23
 -11   7  -4    0.39    0.24
 -11   7  -4    0.85    0.23
  11  -7   3   32.73    1.04
 -11   7  -3   32.72    1.14
 -11   7  -3   33.45    1.16
  11  -7   2    2.10    0.24
 -11   7  -2    2.04    0.21
 -11   7  -2    2.32    0.24
  11  -7   1    2.26    0.24
 -11   7  -1    2.50    0.23
 -11   7  -1    2.46    0.23
  11  -7   0    1.21    0.18
 -11   7   0    0.94    0.17
 -11   7   0    1.23    0.16
  11  -7  -1    6.49    0.35
 -11   7   1    6.44    0.32
 -11   7   1    6.84    0.34
  11  -7  -2    0.06    0.22
 -11   7   2    0.11    0.13
 -11   7   2   -0.14    0.13
  11  -7  -3   23.45    0.93
 -11   7   3   21.84    0.78
 -11   7   3   22.69    0.77
  11  -7  -4    8.35    0.63
 -11   7   4    8.80    0.43
 -11   7   4    8.59    0.44
  11  -7  -5   35.25    1.47
 -11   7   5   37.58    1.18
 -11   7   5   36.16    1.22
  11  -7  -6    0.01    0.44
 -11   7   6    0.36    0.24
 -11   7   6    0.05    0.18
  11  -7  -7   -0.09    0.46
 -11   7   7    0.31    0.20
 -11   7   7   -0.25    0.25
  11  -7  -8   -0.06    0.50
  11  -7  -9    0.29    0.56
  11  -7 -10    0.69    0.61
  12  -8   9   -0.32    0.42
 -12   8  -9    0.36    0.44
  12  -8   8    0.42    0.37
 -12   8  -8    0.56    0.39
  12  -8   7   -0.03    0.30
 -12   8  -7   -0.19    0.32
  12  -8   6    2.28    0.43
 -12   8  -6    2.80    0.40
  12  -8   5    0.54    0.24
 -12   8  -5    0.80    0.27
 -12   8  -5    0.74    0.28
  12  -8   4    0.78    0.24
 -12   8  -4    0.51    0.22
 -12   8  -4    0.73    0.26
  12  -8   3    2.46    0.29
 -12   8  -3    2.29    0.26
 -12   8  -3    2.28    0.29
  12  -8   2   17.51    0.68
 -12   8  -2   18.12    0.71
 -12   8  -2   18.60    0.70
  12  -8   1    2.73    0.28
 -12   8  -1    2.87    0.23
 -12   8  -1    2.42    0.24
  12  -8   0    3.06    0.25
 -12   8   0    3.48    0.26
  12  -8  -1    4.12    0.33
 -12   8   1    3.69    0.27
 -12   8   1    3.87    0.28
  12  -8  -2   16.53    0.71
 -12   8   2   16.65    0.62
 -12   8   2   16.26    0.63
  12  -8  -3    2.02    0.37
 -12   8   3    1.98    0.27
 -12   8   3    2.36    0.26
  12  -8  -4    4.98    0.53
 -12   8   4    3.95    0.35
 -12   8   4    3.89    0.32
  12  -8  -5    1.55    0.49
 -12   8   5    1.91    0.27
 -12   8   5    2.17    0.32
  12  -8  -6    4.77    0.62
 -12   8   6    5.66    0.39
 -12   8   6    5.06    0.43
  12  -8  -7   -0.05    0.47
 -12   8   7    0.01    0.26
 -12   8   7    0.32    0.22
  12  -8  -8    1.87    0.59
  12  -8  -9    1.34    0.64
  12  -8 -10    0.61    0.59
  13  -9   9    0.56    0.42
  13  -9   8   -0.18    0.35
 -13   9  -8    0.11    0.37
  13  -9   7    0.19    0.33
 -13   9  -7    0.71    0.36
 -13   9  -6    3.16    0.42
  13  -9   5    4.76    0.42
 -13   9  -5    4.52    0.43
 -13   9  -5    4.41    0.45
  13  -9   4   14.09    0.63
 -13   9  -4   13.94    0.64
 -13   9  -4   13.88    0.68
  13  -9   3    3.34    0.33
 -13   9  -3    3.87    0.36
 -13   9  -3    2.87    0.30
  13  -9   2    0.49    0.22
 -13   9  -2    0.51    0.19
 -13   9  -2    0.06    0.16
  13  -9   1    2.90    0.31
 -13   9  -1    2.85    0.28
  13  -9   0    1.28    0.20
  13  -9   0    1.63    0.25
 -13   9   0    1.57    0.22
  13  -9  -1    0.58    0.22
 -13   9   1    0.77    0.19
 -13   9   1    0.46    0.16
  13  -9  -2   26.40    1.02
 -13   9   2   28.06    0.92
 -13   9   2   27.08    0.94
  13  -9  -3   15.04    0.75
 -13   9   3   14.87    0.63
 -13   9   3   14.55    0.62
  13  -9  -4   20.54    0.96
 -13   9   4   20.81    0.77
 -13   9   4   19.35    0.78
  13  -9  -5   -0.40    0.42
 -13   9   5    0.13    0.24
 -13   9   5    0.31    0.19
  13  -9  -6   -0.11    0.43
 -13   9   6   -0.16    0.19
 -13   9   6   -0.40    0.23
  13  -9  -7    0.56    0.50
 -13   9   7   -0.07    0.22
  13  -9  -8    0.41    0.54
  13  -9  -9    1.00    0.63
  13  -9 -10    0.17    0.58
  14 -10   9   -0.16    0.38
  14 -10   8   -0.10    0.34
  14 -10   7    0.07    0.32
 -14  10  -6    1.31    0.35
 -14  10  -6    0.46    0.27
  14 -10   5    0.93    0.29
 -14  10  -5    0.74    0.27
 -14  10  -5    1.10    0.29
  14 -10   4    0.19    0.26
 -14  10  -4    0.44    0.24
 -14  10  -4    0.07    0.22
  14 -10   3    0.02    0.24
 -14  10  -3   -0.12    0.19
 -14  10  -3   -0.05    0.18
  14 -10   2    7.72    0.49
 -14  10  -2    7.29    0.44
 -14  10  -2    8.17    0.44
  14 -10   1    4.38    0.36
  14 -10   1    4.66    0.39
 -14  10  -1    3.82    0.33
  14 -10   0    3.59    0.35
  14 -10   0    3.83    0.31
 -14  10   0    4.37    0.33
  14 -10  -1   14.52    0.61
 -14  10   1   14.30    0.61
 -14  10   1   13.82    0.57
  14 -10  -2    0.62    0.32
 -14  10   2    0.80    0.22
 -14  10   2    0.58    0.23
  14 -10  -3    2.24    0.40
 -14  10   3    2.28    0.29
 -14  10   3    3.24    0.33
  14 -10  -4   -0.35    0.39
 -14  10   4   -0.07    0.22
 -14  10   4   -0.11    0.18
  14 -10  -5    0.02    0.40
 -14  10   5    0.28    0.23
 -14  10   5    0.14    0.20
  14 -10  -6   -0.46    0.44
 -14  10   6   -0.40    0.19
 -14  10   6    0.05    0.25
  14 -10  -7    0.32    0.49
 -14  10   7   -0.12    0.23
  14 -10  -8    0.63    0.55
  14 -10  -9    0.98    0.64
  15 -11   8   -0.58    0.31
  15 -11   7    0.14    0.35
 -15  11  -6    1.55    0.36
  15 -11   5    0.11    0.26
 -15  11  -5   -0.08    0.23
  15 -11   4    1.43    0.33
 -15  11  -4    2.08    0.33
  15 -11   3    0.07    0.28
 -15  11  -3    0.29    0.23
 -15  11  -3    0.06    0.20
  15 -11   2    1.79    0.33
 -15  11  -2    1.09    0.26
 -15  11  -2    1.73    0.24
  15 -11   1   16.33    0.69
  15 -11   1   15.76    0.72
 -15  11  -1   16.58    0.70
  15 -11   0    0.58    0.27
  15 -11   0    1.11    0.24
 -15  11   0    1.58    0.26
  15 -11  -1   -0.24    0.24
  15 -11  -1    0.13    0.25
 -15  11   1    0.32    0.21
  15 -11  -2    5.62    0.48
 -15  11   2    5.45    0.38
 -15  11   2    4.86    0.39
  15 -11  -3    0.07    0.35
 -15  11   3    0.59    0.22
 -15  11   3    0.69    0.24
  15 -11  -4   -0.10    0.40
 -15  11   4   -0.16    0.22
 -15  11   4   -0.31    0.16
  15 -11  -5    0.74    0.45
 -15  11   5    0.74    0.24
 -15  11   5    0.69    0.28
  15 -11  -6    0.13    0.47
 -15  11   6    0.09    0.22
 -15  11   6   -0.12    0.25
  15 -11  -7    0.50    0.53
 -15  11   7    0.60    0.27
  15 -11  -8   -0.32    0.52
  15 -11  -9    0.13    0.60
  16 -12   8    0.22    0.38
  16 -12   7    0.34    0.37
 -16  12  -6    0.25    0.29
  16 -12   5    0.04    0.29
 -16  12  -5    0.30    0.27
  16 -12   4    5.38    0.48
 -16  12  -4    5.68    0.47
  16 -12   3   -0.15    0.27
 -16  12  -3   -0.16    0.20
  16 -12   2    2.52    0.37
 -16  12  -2    2.32    0.32
  16 -12   1    1.00    0.31
 -16  12  -1    0.72    0.24
  16 -12   0    0.29    0.28
 -16  12   0    0.53    0.23
  16 -12  -1    3.08    0.38
  16 -12  -1    3.79    0.36
 -16  12   1    3.68    0.35
  16 -12  -2    4.27    0.43
 -16  12   2    4.06    0.40
  16 -12  -3    0.07    0.36
 -16  12   3    0.38    0.23
 -16  12   3    0.23    0.21
  16 -12  -4    8.58    0.65
 -16  12   4    8.63    0.50
 -16  12   4    8.20    0.51
  16 -12  -5    0.53    0.44
 -16  12   5   -0.26    0.24
 -16  12   5    0.20    0.22
  16 -12  -6    0.17    0.47
 -16  12   6   -0.20    0.22
  16 -12  -7    1.37    0.54
 -16  12   7    0.84    0.31
  16 -12  -8    0.54    0.55
  16 -12  -9    0.16    0.58
  17 -13   8   -0.27    0.34
  17 -13   7   -0.01    0.35
 -17  13  -6    0.27    0.29
 -17  13  -5   -0.08    0.23
  17 -13   4    0.04    0.31
 -17  13  -4   -0.27    0.23
  17 -13   3    5.96    0.51
 -17  13  -3    4.70    0.42
  17 -13   2    1.28    0.34
 -17  13  -2    1.73    0.30
  17 -13   1    2.61    0.41
 -17  13  -1    3.31    0.38
  17 -13   0   -0.31    0.26
 -17  13   0    0.19    0.22
  17 -13  -1    0.35    0.26
 -17  13   1    0.73    0.24
  17 -13  -2    0.01    0.27
 -17  13   2    0.34    0.25
 -17  13   3    0.47    0.26
  17 -13  -4    0.32    0.40
 -17  13   4    0.33    0.23
 -17  13   4    0.13    0.26
  17 -13  -5    3.40    0.55
 -17  13   5    2.75    0.40
 -17  13   5    2.75    0.37
  17 -13  -6    0.89    0.48
 -17  13   6   -0.09    0.24
  17 -13  -7    0.25    0.51
 -17  13   7   -0.07    0.27
  17 -13  -8    0.58    0.58
  17 -13  -9    0.69    0.60
 -18  14  -6    0.21    0.29
 -18  14  -5    1.04    0.34
  18 -14   4    3.83    0.48
 -18  14  -4    3.25    0.46
  18 -14   3    2.09    0.40
 -18  14  -3    1.93    0.36
  18 -14   2    0.20    0.30
 -18  14  -2    0.16    0.23
  18 -14   1    0.01    0.29
 -18  14  -1    0.53    0.26
  18 -14   0   -0.39    0.26
 -18  14   0   -0.15    0.20
  18 -14  -1    2.30    0.38
 -18  14   1    2.95    0.37
  18 -14  -2    5.40    0.48
 -18  14   2    5.71    0.46
  18 -14  -3    4.98    0.46
 -18  14   3    6.06    0.48
 -18  14   4    1.52    0.34
 -18  14   5   -0.06    0.23
 -18  14   5    0.06    0.28
 -18  14   6   -0.08    0.24
 -19  15  -6    0.20    0.32
 -19  15  -5    0.02    0.28
  19 -15   4    1.52    0.41
 -19  15  -4    1.11    0.36
  19 -15   3    2.01    0.43
 -19  15  -3    2.34    0.40
  19 -15   2    1.63    0.39
 -19  15  -2    1.08    0.31
  19 -15   1   -0.19    0.32
 -19  15  -1    0.03    0.24
  19 -15   0    0.28    0.31
 -19  15   0    0.03    0.24
  19 -15  -1    1.37    0.37
 -19  15   1    1.49    0.33
  19 -15  -2   -0.29    0.27
 -19  15   2   -0.01    0.25
  19 -15  -3    2.78    0.42
 -19  15   3    4.16    0.47
  19 -15  -4    2.14    0.38
 -19  15   4    2.44    0.40
  19 -15  -5    0.19    0.31
  19 -15  -7    0.01    0.32
 -20  16  -6    0.43    0.35
 -20  16  -5    1.40    0.41
  20 -16   4    0.50    0.39
 -20  16  -4   -0.22    0.27
  20 -16   3    0.06    0.36
 -20  16  -3    0.39    0.28
  20 -16   2    2.17    0.44
 -20  16  -2    1.83    0.37
  20 -16   1   -0.29    0.32
 -20  16  -1   -0.20    0.23
  20 -16   0    0.12    0.34
 -20  16   0    0.13    0.26
  20 -16  -1    3.87    0.49
 -20  16   1    4.57    0.50
  20 -16  -2    1.07    0.37
 -20  16   2    2.48    0.42
  20 -16  -3    6.51    0.56
 -20  16   3    8.47    0.58
  20 -16  -4    0.01    0.30
 -20  16   4    0.23    0.31
  20 -16  -5   -0.20    0.30
  20 -16  -6   -0.11    0.32
  20 -16  -7   -0.15    0.34
 -21  17  -6    0.09    0.33
 -21  17  -5    0.45    0.35
  21 -17   4    0.66    0.42
 -21  17  -4    0.84    0.36
  21 -17   3   -0.38    0.37
 -21  17  -3   -0.24    0.26
  21 -17   2    0.01    0.37
 -21  17  -2    0.04    0.28
  21 -17   1    0.37    0.38
 -21  17  -1    0.53    0.33
  21 -17   0    0.79    0.40
 -21  17   0    1.28    0.37
  21 -17  -1   -0.07    0.33
 -21  17   1    0.24    0.32
  21 -17  -2   -0.14    0.32
 -21  17   2   -0.17    0.27
  21 -17  -3    1.28    0.40
 -21  17   3    0.88    0.35
  21 -17  -4    0.56    0.36
 -21  17   4    0.65    0.36
  21 -17  -5   -0.13    0.32
  21 -17  -6   -0.13    0.34
  21 -17  -7    0.08    0.38
 -22  18  -5    0.03    0.33
  22 -18   4    1.74    0.50
 -22  18  -4    1.64    0.44
  22 -18   3   -0.32    0.40
 -22  18  -3    0.28    0.32
  22 -18   2    1.24    0.46
 -22  18  -2    1.52    0.39
  22 -18   1    0.30    0.39
 -22  18  -1    0.17    0.32
  22 -18   0    0.05    0.36
 -22  18   0    0.13    0.32
  22 -18  -1    4.56    0.56
 -22  18   1    5.68    0.57
  22 -18  -2    0.53    0.37
 -22  18   2    0.83    0.36
  22 -18  -3    0.81    0.38
 -22  18   3    0.04    0.33
  22 -18  -4    0.96    0.41
  22 -18  -5    0.23    0.37
  22 -18  -6    0.66    0.42
  22 -18  -7    0.06    0.39
  23 -19   4   -0.27    0.44
 -23  19  -4   -0.09    0.34
  23 -19   3   -0.81    0.40
 -23  19  -3   -0.17    0.30
  23 -19   2    0.31    0.44
 -23  19  -2    0.73    0.39
  23 -19   1    0.16    0.43
 -23  19  -1   -0.37    0.31
  23 -19   0    0.78    0.43
 -23  19   0    0.45    0.36
  23 -19  -1    0.53    0.40
 -23  19   1    0.46    0.36
  23 -19  -2    0.06    0.37
 -23  19   2   -0.03    0.34
  23 -19  -3    0.84    0.42
 -23  19   3    0.82    0.37
  23 -19  -4    0.03    0.40
  23 -19  -5   -0.34    0.37
  23 -19  -6    0.32    0.43
  24 -20   4    0.62    0.52
 -24  20  -4    0.26    0.38
  24 -20   3    0.35    0.46
 -24  20  -3    0.33    0.37
  24 -20   2    0.25    0.47
 -24  20  -2    0.90    0.40
  24 -20   1   -0.47    0.40
 -24  20  -1    0.11    0.34
  24 -20   0   -0.38    0.37
 -24  20   0    0.24    0.36
  24 -20  -1   -0.40    0.40
 -24  20   1    0.54    0.37
  24 -20  -2    0.22    0.43
 -24  20   2    0.25    0.39
  24 -20  -3    1.00    0.48
  24 -20  -4    2.18    0.51
  24 -20  -5    0.12    0.43
  25 -21   3   -0.37    0.48
 -25  21  -3   -0.16    0.36
  25 -21   2   -0.49    0.43
 -25  21  -2   -0.06    0.37
  25 -21   1    0.00    0.46
 -25  21  -1   -0.12    0.35
  25 -21   0   -0.50    0.41
 -25  21   0    0.69    0.42
  25 -21  -1   -0.33    0.43
 -25  21   1   -0.12    0.36
  25 -21  -2    1.08    0.52
 -25  21   2    1.25    0.48
  25 -21  -3   -0.32    0.43
  26 -22   2   -0.62    0.45
 -26  22  -2   -0.11    0.37
  26 -22   1    0.22    0.46
 -26  22  -1    0.16    0.38
  26 -22   0    0.45    0.49
 -26  22   0    0.00    0.38
  26 -22  -1   -0.30    0.45
 -26  22   1    0.56    0.42
 -27  23   0    0.95    0.47
 -27  23   1    0.45    0.44
 -20  26   3   -0.05    0.43
 -20  26   2    0.15    0.39
 -20  26   1   -0.02    0.40
  20 -26  -1   -0.33    0.48
 -20  26   0    0.38    0.41
  20 -26   0    0.37    0.48
 -20  26  -1    0.35    0.37
 -19  25   4    0.05    0.42
  19 -25  -4   -0.11    0.46
 -19  25   3    0.49    0.42
  19 -25  -3   -0.36    0.44
 -19  25   2    0.10    0.38
  19 -25  -2    0.07    0.45
 -19  25   1    0.28    0.40
  19 -25  -1   -0.86    0.42
 -19  25   0    0.61    0.40
  19 -25   0    0.72    0.49
 -19  25  -1   -0.12    0.34
  19 -25   1   -0.03    0.45
 -19  25  -2    0.14    0.35
  19 -25   2    1.27    0.49
  19 -25   3    0.03    0.46
 -18  24   5    0.18    0.42
  18 -24  -5    0.86    0.46
 -18  24   4    0.17    0.41
  18 -24  -4   -0.27    0.41
 -18  24   3   -0.07    0.37
  18 -24  -3    0.41    0.44
 -18  24   2    0.27    0.37
  18 -24  -2    0.66    0.45
 -18  24   1    0.44    0.36
  18 -24  -1   -0.44    0.43
 -18  24   0    0.15    0.34
  18 -24   0    0.09    0.46
 -18  24  -1    1.85    0.45
  18 -24   1    1.43    0.52
 -18  24  -2    0.37    0.36
  18 -24   2    0.23    0.44
 -18  24  -3   -0.18    0.29
  18 -24   3   -0.01    0.45
  18 -24   4   -0.17    0.43
 -17  23   6   -0.19    0.42
 -17  23   5    0.26    0.40
  17 -23  -5   -0.26    0.40
 -17  23   4   -0.36    0.36
  17 -23  -4   -0.27    0.38
 -17  23   3   -0.04    0.34
  17 -23  -3   -0.45    0.36
 -17  23   2    1.94    0.44
  17 -23  -2    0.84    0.43
 -17  23   1   -0.18    0.30
  17 -23  -1    0.08    0.42
 -17  23   0    1.53    0.41
  17 -23   0    1.35    0.45
 -17  23  -1   -0.11    0.30
  17 -23   1   -0.03    0.40
 -17  23  -2    0.81    0.37
  17 -23   2    0.77    0.45
 -17  23  -3    0.49    0.33
  17 -23   3   -0.18    0.42
 -17  23  -4    0.18    0.33
  17 -23   4    0.83    0.48
  17 -23   5    0.01    0.45
 -16  22   6    0.17    0.41
  16 -22  -6   -0.46    0.37
 -16  22   5    0.44    0.42
  16 -22  -5    0.10    0.38
 -16  22   4   -0.20    0.34
  16 -22  -4    0.14    0.37
 -16  22   3    0.31    0.36
  16 -22  -3   -0.23    0.34
 -16  22   2    0.34    0.34
  16 -22  -2   -0.41    0.32
 -16  22   1    2.14    0.45
  16 -22  -1    3.74    0.51
 -16  22   0   -0.34    0.28
  16 -22   0    0.21    0.37
 -16  22  -1    2.18    0.42
  16 -22   1    1.42    0.45
 -16  22  -2    0.01    0.28
  16 -22   2   -0.07    0.38
 -16  22  -3    0.27    0.30
  16 -22   3    0.06    0.40
 -16  22  -4    0.23    0.31
  16 -22   4    0.00    0.42
 -16  22  -5    0.35    0.33
  16 -22   5   -0.32    0.42
 -15  21   6    0.53    0.44
  15 -21  -6    0.31    0.39
 -15  21   5   -0.29    0.34
  15 -21  -5   -0.30    0.34
 -15  21   4    0.43    0.37
  15 -21  -4    1.06    0.38
 -15  21   3    0.81    0.37
  15 -21  -3    0.60    0.37
 -15  21   2    3.93    0.50
  15 -21  -2    3.06    0.48
 -15  21   1   -0.17    0.27
  15 -21  -1    0.27    0.37
 -15  21   0   -0.04    0.27
  15 -21   0   -0.38    0.33
 -15  21  -1   -0.06    0.27
  15 -21   1   -0.88    0.32
 -15  21  -2    0.12    0.27
  15 -21   2    0.49    0.38
 -15  21  -3    0.63    0.32
  15 -21   3    0.15    0.39
 -15  21  -4    0.94    0.35
  15 -21   4    1.97    0.49
 -15  21  -5    0.81    0.35
  15 -21   5    1.37    0.47
 -15  21  -6    0.54    0.37
 -14  20   7    0.25    0.44
 -14  20   6   -0.10    0.40
  14 -20  -6    0.04    0.35
 -14  20   5    0.34    0.37
  14 -20  -5    0.09    0.35
 -14  20   4    0.41    0.34
  14 -20  -4   -0.65    0.30
 -14  20   3   -0.22    0.29
  14 -20  -3   -0.03    0.33
 -14  20   2    4.88    0.52
  14 -20  -2    3.95    0.49
 -14  20   1    2.75    0.41
  14 -20  -1    2.16    0.44
 -14  20   0    0.03    0.25
  14 -20   0    0.15    0.35
 -14  20  -1   -0.36    0.22
  14 -20   1   -0.13    0.33
 -14  20  -2   -0.11    0.23
  14 -20   2   -0.37    0.33
 -14  20  -3    0.99    0.32
  14 -20   3    0.36    0.38
 -14  20  -4    0.39    0.27
  14 -20   4   -0.52    0.33
 -14  20  -5   -0.07    0.29
  14 -20   5    0.22    0.39
 -14  20  -6    1.66    0.43
 -13  19   7   -0.34    0.40
 -13  19   6    0.48    0.40
  13 -19  -6   -0.26    0.33
 -13  19   5    0.10    0.36
  13 -19  -5    0.14    0.34
 -13  19   4    1.61    0.40
  13 -19  -4    1.13    0.38
 -13  19   3    3.67    0.47
  13 -19  -3    3.87    0.46
 -13  19   2    0.25    0.27
  13 -19  -2   -0.01    0.29
 -13  19   1    1.89    0.37
  13 -19  -1    1.86    0.38
 -13  19   0    1.90    0.35
  13 -19   0    1.02    0.36
 -13  19  -1    0.17    0.24
  13 -19   1    0.51    0.33
 -13  19  -2    0.79    0.30
  13 -19   2    0.38    0.35
 -13  19  -3    1.14    0.33
  13 -19   3    0.81    0.38
 -13  19  -4    0.51    0.29
  13 -19   4    0.94    0.38
 -13  19  -5    1.35    0.37
  13 -19   5    1.26    0.42
 -13  19  -6   -0.08    0.30
 -13  19  -7   -0.04    0.32
 -12  18   8   -0.30    0.38
 -12  18   7    0.07    0.37
 -12  18   6    0.17    0.36
  12 -18  -6   -0.48    0.30
 -12  18   5    3.21    0.48
  12 -18  -5    2.01    0.41
 -12  18   4   -0.06    0.28
  12 -18  -4   -0.29    0.29
 -12  18   3   -0.16    0.26
  12 -18  -3   -0.36    0.27
 -12  18   2    1.75    0.33
  12 -18  -2    1.99    0.36
 -12  18   1    1.25    0.31
  12 -18  -1    0.87    0.31
 -12  18   0    3.47    0.39
  12 -18   0    2.51    0.40
 -12  18  -1    1.58    0.32
  12 -18   1    1.25    0.36
 -12  18  -2    1.25    0.30
  12 -18   2    1.05    0.34
 -12  18  -3    0.77    0.29
  12 -18   3    0.80    0.37
 -12  18  -4    0.25    0.25
  12 -18   4    0.21    0.33
 -12  18  -5   -0.04    0.27
  12 -18   5    0.06    0.34
 -12  18  -6    0.04    0.30
  12 -18   6    0.15    0.34
 -12  18  -7    0.04    0.33
 -11  17   8    1.58    0.48
 -11  17   7    0.43    0.38
 -11  17   6    0.50    0.35
  11 -17  -6    0.91    0.33
 -11  17   5    2.06    0.40
  11 -17  -5    1.76    0.36
 -11  17   4   -0.47    0.25
  11 -17  -4   -0.14    0.28
 -11  17   3    2.18    0.37
  11 -17  -3    2.40    0.37
 -11  17   2   11.92    0.63
  11 -17  -2   11.73    0.64
 -11  17   1   -0.61    0.20
  11 -17  -1   -0.25    0.27
 -11  17   0   11.89    0.61
  11 -17   0   12.36    0.67
 -11  17  -1   -0.14    0.19
  11 -17   1    0.13    0.31
 -11  17  -2   -0.14    0.20
  11 -17   2    0.44    0.31
 -11  17  -3    1.53    0.32
  11 -17   3    1.94    0.38
 -11  17  -4    0.05    0.23
  11 -17   4    0.06    0.30
 -11  17  -5    0.03    0.24
  11 -17   5    0.07    0.33
 -11  17  -6    2.11    0.42
  11 -17   6    1.58    0.40
 -11  17  -7    0.27    0.33
 -10  16   8   -0.41    0.37
 -10  16   7    0.86    0.39
 -10  16   6    1.54    0.38
  10 -16  -6    1.24    0.33
 -10  16   5   -0.14    0.28
  10 -16  -5   -0.10    0.26
 -10  16   4    0.45    0.28
  10 -16  -4    0.05    0.26
 -10  16   3    5.27    0.48
  10 -16  -3    4.83    0.44
 -10  16   2    9.25    0.55
  10 -16  -2    8.99    0.56
 -10  16   1   -0.19    0.21
  10 -16  -1   -0.36    0.24
 -10  16   0    0.67    0.24
  10 -16   0    0.77    0.31
 -10  16  -1    2.14    0.31
  10 -16   1    1.78    0.36
 -10  16  -2    0.45    0.22
  10 -16   2    0.13    0.29
 -10  16  -3    0.94    0.25
  10 -16   3    1.36    0.34
 -10  16  -4    0.72    0.26
  10 -16   4    0.87    0.33
 -10  16  -5    5.06    0.48
  10 -16   5    5.78    0.52
 -10  16  -6    0.51    0.31
  10 -16   6    0.31    0.32
 -10  16  -7   -0.21    0.29
   9 -15  -9    0.39    0.53
  -9  15   8    2.13    0.46
   9 -15  -8    1.18    0.54
  -9  15   7    0.45    0.36
   9 -15  -7    1.40    0.49
  -9  15   6   -0.15    0.29
   9 -15  -6   -0.21    0.26
   9 -15  -6    0.22    0.40
  -9  15   5    0.04    0.27
   9 -15  -5    0.08    0.35
   9 -15  -5    0.18    0.25
  -9  15   4    1.18    0.31
   9 -15  -4    0.99    0.34
   9 -15  -4    0.77    0.27
  -9  15   3    0.67    0.28
   9 -15  -3    1.14    0.28
  -9  15   2   24.65    0.96
   9 -15  -2   25.54    0.95
  -9  15   1   11.96    0.58
   9 -15  -1   12.14    0.61
  -9  15   0   10.43    0.54
   9 -15   0   10.99    0.60
  -9  15  -1    0.58    0.21
   9 -15   1    0.09    0.26
  -9  15  -2    0.05    0.18
   9 -15   2    0.03    0.27
  -9  15  -3    0.26    0.22
   9 -15   3   -0.17    0.27
  -9  15  -4    2.87    0.37
   9 -15   4    2.95    0.40
  -9  15  -5    4.46    0.49
   9 -15   5    5.78    0.50
  -9  15  -6    3.88    0.48
   9 -15   6    4.09    0.46
  -9  15  -7    0.74    0.36
   9 -15   8   -0.34    0.30
   9 -15   9   -0.22    0.33
  -8  14   9   -0.28    0.40
   8 -14  -9    0.58    0.54
  -8  14   8   -0.34    0.36
   8 -14  -8    0.32    0.49
  -8  14   7    0.80    0.36
   8 -14  -7    1.24    0.49
  -8  14   6    0.12    0.30
   8 -14  -6    0.78    0.41
   8 -14  -6    0.45    0.26
  -8  14   5   -0.31    0.26
   8 -14  -5    0.33    0.24
   8 -14  -5    0.05    0.35
  -8  14   4    2.89    0.37
   8 -14  -4    2.87    0.42
   8 -14  -4    2.24    0.33
  -8  14   3    3.36    0.37
   8 -14  -3    3.58    0.36
   8 -14  -3    2.62    0.35
  -8  14   2    5.04    0.39
   8 -14  -2    5.30    0.42
  -8  14   1    2.79    0.31
   8 -14  -1    1.81    0.31
  -8  14   0    2.49    0.30
   8 -14   0    3.01    0.34
  -8  14  -1    1.09    0.22
   8 -14   1    0.39    0.25
  -8  14  -2    6.60    0.42
   8 -14   2    5.49    0.47
  -8  14  -3    5.51    0.42
   8 -14   3    5.88    0.49
  -8  14  -4    2.46    0.36
   8 -14   4    2.80    0.38
  -8  14  -5    2.12    0.36
   8 -14   5    1.81    0.34
  -8  14  -6    0.07    0.27
   8 -14   6    0.22    0.28
  -8  14  -7   -0.10    0.27
   8 -14   8    0.69    0.38
   8 -14   9   -0.32    0.35
   7 -13 -10   -0.05    0.52
  -7  13   9    0.73    0.45
   7 -13  -9    1.13    0.59
  -7  13   8   -0.49    0.32
   7 -13  -8   -0.09    0.47
  -7  13   7    0.05    0.32
   7 -13  -7    0.21    0.45
  -7  13   6   -0.28    0.27
   7 -13  -6   -0.18    0.22
   7 -13  -6   -0.03    0.39
  -7  13   5    1.32    0.32
   7 -13  -5    1.59    0.41
   7 -13  -5    0.97    0.26
  -7  13   4    1.79    0.32
   7 -13  -4    1.52    0.28
   7 -13  -4    1.19    0.37
  -7  13   3   10.70    0.53
   7 -13  -3   10.45    0.53
   7 -13  -3   10.87    0.57
  -7  13   2    5.09    0.38
   7 -13  -2    4.84    0.34
   7 -13  -2    5.38    0.39
  -7  13   1   21.33    0.80
   7 -13  -1   20.65    0.78
  -7  13   0   -0.03    0.15
   7 -13   0   -0.43    0.19
  -7  13  -1    1.47    0.23
   7 -13   1    1.29    0.26
  -7  13  -2    6.58    0.41
   7 -13   2    6.40    0.44
  -7  13  -3    4.52    0.37
   7 -13   3    4.81    0.43
  -7  13  -4    1.45    0.27
  -7  13  -4    1.77    0.30
   7 -13   4    1.41    0.32
  -7  13  -5    5.35    0.43
  -7  13  -5    4.53    0.43
   7 -13   5    5.50    0.45
  -7  13  -6    0.98    0.32
   7 -13   6    0.51    0.28
  -7  13  -7    0.38    0.32
   7 -13   8    0.15    0.33
   7 -13   9    0.23    0.37
   6 -12 -10    0.22    0.53
  -6  12   9   -0.33    0.36
   6 -12  -9    0.26    0.53
  -6  12   8    0.28    0.34
   6 -12  -8    0.60    0.50
  -6  12   7   -0.12    0.29
   6 -12  -7    0.07    0.42
  -6  12   6    2.42    0.38
   6 -12  -6    2.72    0.31
   6 -12  -6    3.41    0.51
  -6  12   5    0.40    0.28
   6 -12  -5    0.65    0.38
   6 -12  -5    0.45    0.23
  -6  12   4    6.45    0.45
   6 -12  -4    7.76    0.43
   6 -12  -4    7.43    0.55
  -6  12   3    0.29    0.21
   6 -12  -3    0.11    0.20
   6 -12  -3    0.42    0.26
  -6  12   2    0.41    0.18
   6 -12  -2    0.28    0.19
   6 -12  -2    0.04    0.19
  -6  12   1   13.18    0.56
   6 -12  -1   12.65    0.55
  -6  12   0    2.03    0.23
   6 -12   0    1.49    0.25
  -6  12  -1   -0.12    0.13
   6 -12   1    0.05    0.19
  -6  12  -2   28.03    0.99
   6 -12   2   28.47    0.98
  -6  12  -3    0.86    0.19
  -6  12  -3    0.72    0.21
   6 -12   3    1.11    0.26
  -6  12  -4    7.41    0.45
  -6  12  -4    7.24    0.47
   6 -12   4    7.05    0.48
  -6  12  -5    0.51    0.29
  -6  12  -5    0.44    0.25
   6 -12   5    0.65    0.27
  -6  12  -6   -0.03    0.22
  -6  12  -6    0.10    0.30
   6 -12   6    0.45    0.25
  -6  12  -7    0.78    0.38
   6 -12   8   -0.09    0.30
   6 -12   9   -0.33    0.32
   6 -12  10    0.51    0.47
  -5  11  10    0.27    0.43
   5 -11 -10    0.97    0.57
  -5  11   9   -0.52    0.35
   5 -11  -9    0.19    0.53
  -5  11   8   -0.35    0.32
   5 -11  -8    0.18    0.48
  -5  11   7    0.13    0.29
   5 -11  -7    0.21    0.42
  -5  11   6    3.75    0.41
   5 -11  -6    3.30    0.51
  -5  11   5    0.01    0.26
   5 -11  -5    0.36    0.21
   5 -11  -5    0.11    0.37
  -5  11   4   -0.06    0.22
   5 -11  -4    0.11    0.20
   5 -11  -4   -0.38    0.30
  -5  11   3   16.12    0.66
   5 -11  -3   17.02    0.73
   5 -11  -3   17.08    0.63
  -5  11   2    4.20    0.31
   5 -11  -2    4.61    0.32
   5 -11  -2    4.28    0.31
  -5  11   1    1.74    0.22
   5 -11  -1    1.78    0.23
  -5  11   0   32.07    1.07
   5 -11   0   33.38    1.04
  -5  11  -1    0.36    0.15
   5 -11   1    0.64    0.21
  -5  11  -2    7.22    0.39
   5 -11   2    7.37    0.42
  -5  11  -3   12.24    0.54
  -5  11  -3   13.05    0.58
   5 -11   3   12.81    0.57
  -5  11  -4    0.28    0.24
  -5  11  -4   -0.17    0.17
   5 -11   4   -0.32    0.21
  -5  11  -5    4.82    0.43
  -5  11  -5    5.02    0.48
   5 -11   5    4.97    0.45
  -5  11  -6   -0.09    0.31
  -5  11  -6   -0.33    0.21
   5 -11   6    0.15    0.22
  -5  11  -7    0.11    0.36
  -5  11  -8    1.26    0.46
   5 -11   8    0.58    0.37
  -5  11  -9   -0.06    0.45
   5 -11   9   -0.49    0.30
   5 -11  10   -0.02    0.41
  -4  10  10   -0.22    0.42
   4 -10 -10    0.48    0.53
  -4  10   9    0.43    0.39
   4 -10  -9    0.34    0.53
  -4  10   8   -0.27    0.30
   4 -10  -8    0.11    0.48
  -4  10   7   -0.07    0.28
   4 -10  -7   -0.27    0.41
  -4  10   6    3.18    0.39
   4 -10  -6    3.63    0.53
  -4  10   5    1.82    0.33
   4 -10  -5    2.15    0.25
   4 -10  -5    1.86    0.44
  -4  10   4    0.82    0.25
   4 -10  -4    1.18    0.20
   4 -10  -4    0.83    0.32
  -4  10   3    7.20    0.39
   4 -10  -3    7.38    0.46
   4 -10  -3    7.55    0.37
  -4  10   2    2.64    0.26
   4 -10  -2    2.72    0.24
   4 -10  -2    2.55    0.25
  -4  10   1   36.43    1.15
   4 -10  -1   35.52    1.09
  -4  10   0    3.60    0.25
   4 -10   0    3.53    0.29
  -4  10  -1    3.58    0.25
   4 -10   1    4.02    0.32
  -4  10  -2   21.22    0.76
   4 -10   2   20.82    0.74
  -4  10  -3    9.49    0.47
  -4  10  -3   10.07    0.49
   4 -10   3   10.55    0.49
  -4  10  -4   -0.19    0.16
  -4  10  -4   -0.03    0.24
   4 -10   4    0.25    0.20
  -4  10  -5    7.27    0.50
  -4  10  -5    7.75    0.55
   4 -10   5    7.22    0.46
  -4  10  -6    1.68    0.39
  -4  10  -6    1.17    0.31
   4 -10   6    1.69    0.27
  -4  10  -7    1.69    0.46
   4 -10   7    1.81    0.39
  -4  10  -8    0.03    0.42
   4 -10   8    0.30    0.33
  -4  10  -9   -0.11    0.47
   4 -10   9    0.21    0.33
  -4  10 -10    1.25    0.55
   4 -10  10   -0.02    0.40
  -3   9  10   -0.65    0.38
   3  -9 -10   -0.36    0.53
  -3   9   9   -0.06    0.36
   3  -9  -9    0.19    0.51
  -3   9   8    4.03    0.50
   3  -9  -8    3.05    0.60
  -3   9   7    4.99    0.48
   3  -9  -7    4.45    0.61
  -3   9   6    4.34    0.43
   3  -9  -6    3.95    0.53
  -3   9   5    1.29    0.28
   3  -9  -5    1.40    0.21
   3  -9  -5    1.12    0.40
  -3   9   4    0.34    0.21
   3  -9  -4   -0.15    0.28
   3  -9  -4    0.16    0.15
  -3   9   3   -0.07    0.16
   3  -9  -3    0.07    0.22
   3  -9  -3    0.15    0.14
  -3   9   2    0.30    0.15
   3  -9  -2    0.27    0.15
   3  -9  -2    0.02    0.18
  -3   9   1   22.91    0.76
   3  -9  -1   22.13    0.74
  -3   9   0   20.58    0.70
   3  -9   0   20.19    0.70
  -3   9  -1   13.44    0.52
   3  -9   1   13.69    0.54
  -3   9  -2    1.18    0.18
  -3   9  -2    1.14    0.18
   3  -9   2    1.08    0.20
  -3   9  -3   18.26    0.69
  -3   9  -3   17.27    0.71
   3  -9   3   17.68    0.66
  -3   9  -4    0.65    0.21
  -3   9  -4    0.43    0.26
   3  -9   4    0.46    0.19
  -3   9  -5    0.74    0.34
  -3   9  -5    0.35    0.24
   3  -9   5    0.58    0.22
  -3   9  -6    4.09    0.44
  -3   9  -6    3.87    0.49
   3  -9   6    3.36    0.34
  -3   9  -7    3.47    0.52
   3  -9   7    3.18    0.45
  -3   9  -8   -0.34    0.42
   3  -9   8    0.03    0.30
  -3   9  -9    0.34    0.50
   3  -9   9    0.46    0.39
  -3   9 -10    0.74    0.53
   3  -9  10   -0.29    0.37
  -2   8  10    1.24    0.49
   2  -8 -10    1.95    0.63
  -2   8   9    1.12    0.44
   2  -8  -9    1.52    0.56
  -2   8   8   -0.01    0.30
   2  -8  -8    0.31    0.46
  -2   8   7   -0.01    0.25
   2  -8  -7   -0.43    0.42
  -2   8   6    0.05    0.25
   2  -8  -6    0.09    0.39
  -2   8   5    2.02    0.30
   2  -8  -5    2.10    0.42
   2  -8  -5    2.59    0.23
  -2   8   4    8.05    0.43
   2  -8  -4    8.28    0.36
   2  -8  -4    8.23    0.55
  -2   8   3   22.98    0.80
   2  -8  -3   23.05    0.72
   2  -8  -3   22.86    0.89
  -2   8   2   43.27    1.33
   2  -8  -2   42.58    1.23
   2  -8  -2   43.22    1.42
  -2   8   1   38.63    1.15
   2  -8  -1   34.76    1.17
   2  -8  -1   37.75    1.08
  -2   8   0    0.48    0.13
   2  -8   0    0.30    0.14
  -2   8  -1    3.38    0.22
   2  -8   1    3.33    0.27
  -2   8  -2    6.43    0.34
  -2   8  -2    7.19    0.34
   2  -8   2    7.18    0.36
  -2   8  -3   16.20    0.68
  -2   8  -3   17.34    0.66
   2  -8   3   17.01    0.62
  -2   8  -4   36.28    1.30
  -2   8  -4   34.30    1.22
   2  -8   4   36.06    1.11
  -2   8  -5    4.58    0.41
  -2   8  -5    5.24    0.49
   2  -8   5    3.83    0.32
  -2   8  -6    1.94    0.44
   2  -8   6    2.16    0.36
   2  -8   6    1.99    0.27
  -2   8  -7    1.21    0.44
   2  -8   7    0.79    0.32
  -2   8  -8   -0.15    0.42
   2  -8   8   -0.31    0.26
  -2   8  -9    0.36    0.50
   2  -8   9   -0.04    0.32
  -2   8 -10    0.84    0.58
   2  -8  10   -0.23    0.37
  -1   7  10   -0.46    0.41
   1  -7 -10    0.42    0.56
  -1   7   9    2.46    0.49
   1  -7  -9    2.43    0.60
  -1   7   8    0.19    0.32
   1  -7  -8    0.92    0.50
  -1   7   7    2.44    0.38
   1  -7  -7    3.62    0.56
  -1   7   6   -0.01    0.23
   1  -7  -6    0.09    0.39
  -1   7   5    7.94    0.46
   1  -7  -5    9.21    0.63
  -1   7   4    0.06    0.17
   1  -7  -4   -0.10    0.12
   1  -7  -4   -0.30    0.25
  -1   7   3    3.44    0.28
   1  -7  -3    3.56    0.33
   1  -7  -3    3.40    0.22
  -1   7   2    5.80    0.31
   1  -7  -2    5.66    0.35
   1  -7  -2    6.43    0.29
  -1   7   1   47.31    1.37
   1  -7  -1   43.70    1.43
   1  -7  -1   46.17    1.28
  -1   7   0    3.16    0.20
   1  -7   0    2.92    0.22
  -1   7  -1    0.17    0.10
   1  -7   1   -0.09    0.12
  -1   7  -2    0.13    0.17
  -1   7  -2    0.50    0.13
   1  -7   2    0.39    0.15
  -1   7  -3   24.58    0.85
  -1   7  -3   23.81    0.91
   1  -7   3   24.99    0.79
  -1   7  -4    1.03    0.22
  -1   7  -4    1.31    0.31
   1  -7   4    1.04    0.19
  -1   7  -5    7.73    0.58
  -1   7  -5    6.57    0.44
   1  -7   5    7.68    0.40
  -1   7  -6   -0.17    0.37
   1  -7   6    0.04    0.18
   1  -7   6    0.10    0.23
  -1   7  -7   -0.35    0.39
   1  -7   7   -0.16    0.24
  -1   7  -8    0.12    0.44
   1  -7   8    0.03    0.28
  -1   7  -9    1.17    0.55
   1  -7   9    0.70    0.38
  -1   7 -10    0.32    0.54
   1  -7  10   -0.08    0.34
   0   6  10    1.25    0.51
   0  -6 -10    0.91    0.60
   0   6   9    0.07    0.37
   0  -6  -9    0.06    0.49
   0   6   8   -0.33    0.28
   0  -6  -8    0.38    0.47
   0   6   7    1.88    0.35
   0  -6  -7    1.40    0.47
   0   6   6    0.39    0.25
   0  -6  -6    0.96    0.41
   0   6   5    0.01    0.19
   0  -6  -5   -0.27    0.30
   0   6   4   37.52    1.22
   0  -6  -4   37.82    1.37
   0   6   3    0.71    0.17
   0  -6  -3    0.83    0.12
   0  -6  -3    0.73    0.23
   0   6   2   15.30    0.54
   0  -6  -2   14.24    0.47
   0  -6  -2   14.60    0.59
   0   6   1   18.91    0.60
   0  -6  -1   18.09    0.56
   0  -6  -1   17.70    0.62
   0   6   0    7.83    0.31
   0  -6   0    7.57    0.32
   0   6  -1   20.34    0.67
   0   6  -1   20.95    0.65
   0  -6   1   19.20    0.63
   0   6  -2   14.71    0.59
   0   6  -2   16.21    0.55
   0  -6   2   14.74    0.52
   0   6  -3    1.09    0.25
   0   6  -3    0.93    0.17
   0  -6   3    1.00    0.17
   0   6  -4   38.84    1.40
   0   6  -4   37.58    1.28
   0  -6   4   40.85    1.17
   0   6  -5   -0.05    0.32
   0  -6   5   -0.01    0.16
   0   6  -6    1.05    0.43
   0  -6   6    0.55    0.20
   0  -6   6    0.81    0.27
   0   6  -7    1.61    0.51
   0  -6   7    2.24    0.37
   0   6  -8    0.83    0.48
   0  -6   8    0.01    0.29
   0   6  -9   -0.15    0.49
   0  -6   9    0.07    0.31
   0   6 -10    1.20    0.60
   1   5  10   -0.74    0.40
  -1  -5 -10    0.70    0.56
   1   5   9   -0.25    0.35
  -1  -5  -9    0.38    0.50
   1   5   8   -0.06    0.31
  -1  -5  -8   -0.21    0.43
   1   5   7    0.64    0.31
  -1  -5  -7    0.89    0.44
   1   5   6    0.38    0.26
  -1  -5  -6   -0.01    0.36
   1   5   5    1.95    0.28
   1   5   5    1.47    0.12
  -1  -5  -5    1.61    0.36
   1   5   4    5.25    0.33
  -1  -5  -4    4.79    0.44
   1   5   3   24.10    0.79
  -1  -5  -3   22.59    0.89
   1   5   2   22.71    0.74
  -1  -5  -2   22.20    0.80
  -1  -5  -2   22.59    0.65
   1   5   1    1.56    0.16
  -1  -5  -1    1.32    0.14
  -1  -5  -1    1.29    0.13
   1   5   0    2.74    0.16
  -1  -5   0    2.42    0.16
  -1  -5   0    2.54    0.17
   1   5  -1   37.94    1.11
   1   5  -1   37.73    1.18
  -1  -5   1   36.62    1.06
   1   5  -2    8.79    0.41
   1   5  -2    8.85    0.35
  -1  -5   2    8.68    0.36
   1   5  -3    6.61    0.34
   1   5  -3    7.11    0.45
  -1  -5   3    6.86    0.32
   1   5  -4    0.48    0.29
   1   5  -4    0.24    0.15
  -1  -5   4    0.30    0.14
   1   5  -5    3.29    0.44
  -1  -5   5    3.31    0.27
  -1  -5   5    3.39    0.34
   1   5  -6    0.45    0.42
  -1  -5   6    0.59    0.25
  -1  -5   6    0.89    0.22
   1   5  -7    0.85    0.48
  -1  -5   7    0.47    0.30
   1   5  -8   -0.05    0.46
  -1  -5   8   -0.26    0.26
   1   5  -9    1.84    0.60
  -1  -5   9    0.79    0.36
   1   5 -10    0.12    0.56
   2   4  10   -0.55    0.39
  -2  -4 -10    0.20    0.55
   2   4   9    0.74    0.42
  -2  -4  -9    1.48    0.55
   2   4   8    0.40    0.34
  -2  -4  -8    0.47    0.44
   2   4   7    1.53    0.36
  -2  -4  -7    1.23    0.43
   2   4   6    1.30    0.32
  -2  -4  -6    1.54    0.42
   2   4   5    1.88    0.29
  -2  -4  -5    1.40    0.35
   2   4   4    7.02    0.40
  -2  -4  -4    7.11    0.49
   2   4   3   11.58    0.48
  -2  -4  -3   11.70    0.55
   2   4   2    1.84    0.17
  -2  -4  -2    1.29    0.11
  -2  -4  -2    1.41    0.19
   2   4   1    6.30    0.26
  -2  -4  -1    5.64    0.26
  -2  -4  -1    6.02    0.22
   2   4   0    1.15    0.10
  -2  -4   0    1.12    0.11
  -2  -4   0    0.95    0.12
   2   4  -1    9.41    0.32
   2   4  -1    9.17    0.35
  -2  -4   1    9.38    0.33
   2   4  -2    0.42    0.17
   2   4  -2    0.58    0.11
  -2  -4   2    0.30    0.10
   2   4  -3    2.80    0.21
   2   4  -3    3.05    0.32
  -2  -4   3    2.56    0.20
   2   4  -4    3.37    0.38
  -2  -4   4    2.85    0.23
  -2  -4   4    2.88    0.26
   2   4  -5    4.75    0.49
  -2  -4   5    3.91    0.29
  -2  -4   5    4.45    0.33
   2   4  -6    2.09    0.48
  -2  -4   6    1.55    0.24
  -2  -4   6    1.75    0.28
   2   4  -7    6.78    0.68
  -2  -4   7    6.70    0.50
   2   4  -8   -0.30    0.47
  -2  -4   8    0.11    0.27
   2   4  -9    1.33    0.56
  -2  -4   9    0.02    0.30
   2   4 -10    1.41    0.61
   3   3  10   -0.83    0.37
  -3  -3 -10    0.50    0.54
   3   3   9   -0.05    0.38
  -3  -3  -9   -0.44    0.44
   3   3   8   -0.40    0.31
  -3  -3  -8   -0.21    0.40
   3   3   7    2.34    0.39
  -3  -3  -7    2.22    0.47
   3   3   6    0.68    0.29
  -3  -3  -6    0.71    0.38
   3   3   5    0.11    0.21
  -3  -3  -5    0.20    0.29
   3   3   4    2.77    0.27
  -3  -3  -4    2.43    0.33
   3   3   3   11.17    0.47
  -3  -3  -3   11.44    0.54
   3   3   2    8.23    0.36
  -3  -3  -2    8.21    0.39
   3   3   1   18.23    0.58
  -3  -3  -1   18.85    0.52
  -3  -3  -1   17.78    0.62
  -3  -3   0   23.52    0.81
  -3  -3   0   25.85    0.69
   3   3  -1    3.98    0.21
   3   3  -1    3.86    0.15
  -3  -3   1    3.64    0.18
   3   3  -2    0.98    0.11
   3   3  -2    1.12    0.20
  -3  -3   2    0.92    0.12
   3   3  -3    2.55    0.31
  -3  -3   3    2.09    0.18
  -3  -3   3    2.27    0.20
   3   3  -4    4.44    0.45
  -3  -3   4    3.75    0.26
  -3  -3   4    3.28    0.25
   3   3  -5    2.98    0.44
  -3  -3   5    3.00    0.28
  -3  -3   5    2.70    0.25
   3   3  -6    1.88    0.48
  -3  -3   6    2.36    0.31
  -3  -3   6    2.56    0.28
   3   3  -7    2.10    0.54
  -3  -3   7    2.11    0.34
  -3  -3   7    1.86    0.28
   3   3  -8    0.99    0.53
  -3  -3   8    1.51    0.35
   3   3  -9    0.57    0.55
  -3  -3   9   -0.50    0.31
   3   3 -10    0.04    0.57
   4   2  10    0.72    0.49
  -4  -2 -10    0.90    0.57
   4   2   9    1.02    0.46
  -4  -2  -9    0.54    0.49
   4   2   8    1.84    0.44
  -4  -2  -8    1.14    0.47
   4   2   7    0.28    0.33
  -4  -2  -7    0.27    0.37
   4   2   6    1.07    0.30
  -4  -2  -6    0.88    0.38
   4   2   5    3.82    0.36
  -4  -2  -5    2.90    0.40
   4   2   4    3.18    0.30
  -4  -2  -4    3.22    0.34
   4   2   3   23.11    0.80
  -4  -2  -3   22.52    0.86
   4   2   2   32.35    1.01
  -4  -2  -2   32.39    1.09
   4   2   1   42.32    1.23
  -4  -2  -1   42.80    1.12
  -4  -2  -1   40.42    1.32
  -4  -2   0   12.26    0.35
  -4  -2   0   11.09    0.43
   4   2  -1    0.60    0.11
  -4  -2   1    0.65    0.08
   4   2  -2    1.44    0.21
  -4  -2   2    1.18    0.11
  -4  -2   2    1.46    0.13
   4   2  -3    3.41    0.35
  -4  -2   3    3.04    0.19
  -4  -2   3    2.95    0.21
   4   2  -4   15.57    0.76
  -4  -2   4   16.52    0.59
  -4  -2   4   15.88    0.56
   4   2  -5    5.29    0.52
  -4  -2   5    5.18    0.34
  -4  -2   5    5.66    0.33
   4   2  -6    6.33    0.65
  -4  -2   6    6.30    0.42
  -4  -2   6    6.20    0.38
   4   2  -7    2.39    0.54
  -4  -2   7    1.29    0.25
  -4  -2   7    2.09    0.33
   4   2  -8   -0.10    0.48
  -4  -2   8    0.25    0.28
   4   2  -9    0.31    0.54
  -4  -2   9   -0.28    0.30
   4   2 -10    0.25    0.55
   5   1  10    0.27    0.48
  -5  -1 -10   -0.19    0.49
   5   1   9   -0.23    0.37
  -5  -1  -9    0.21    0.44
   5   1   8   -0.04    0.35
  -5  -1  -8    0.31    0.42
   5   1   7   -0.43    0.27
  -5  -1  -7    0.00    0.34
   5   1   6   -0.19    0.25
  -5  -1  -6   -0.59    0.30
   5   1   5    5.06    0.41
  -5  -1  -5    4.45    0.44
   5   1   4   17.23    0.70
  -5  -1  -4   17.06    0.75
   5   1   3   89.98    2.61
  -5  -1  -3   86.25    2.78
   5   1   2    0.07    0.14
  -5  -1  -2    0.28    0.15
   5   1   1    0.73    0.12
  -5  -1  -1    0.58    0.06
  -5  -1  -1    0.42    0.11
   5   1   0    0.45    0.07
  -5  -1   0    0.46    0.10
  -5  -1   0    0.40    0.06
   5   1  -1    0.22    0.10
  -5  -1   1    0.26    0.07
   5   1  -2    8.74    0.43
  -5  -1   2    8.96    0.33
  -5  -1   2    9.04    0.30
   5   1  -3   70.24    2.30
  -5  -1   3   70.70    2.04
  -5  -1   3   72.13    1.95
   5   1  -4   12.29    0.68
  -5  -1   4   13.10    0.49
  -5  -1   4   13.35    0.49
   5   1  -5   13.15    0.77
  -5  -1   5   12.86    0.53
  -5  -1   5   12.21    0.51
   5   1  -6    2.14    0.51
  -5  -1   6    1.85    0.25
  -5  -1   6    2.27    0.30
   5   1  -7   -0.24    0.43
  -5  -1   7   -0.28    0.20
  -5  -1   7   -0.03    0.18
   5   1  -8    0.51    0.50
  -5  -1   8    0.23    0.28
   5   1  -9    0.26    0.54
   5   1 -10    0.43    0.60
   6   0  10    1.04    0.53
  -6   0 -10    1.67    0.59
   6   0   9   -0.36    0.38
  -6   0  -9    0.35    0.45
   6   0   8   -0.47    0.29
  -6   0  -8   -0.12    0.39
   6   0   7   -0.24    0.26
  -6   0  -7    0.17    0.36
   6   0   6   -0.07    0.26
  -6   0  -6    0.05    0.31
   6   0   5   -0.21    0.21
  -6   0  -5    0.34    0.28
   6   0   4   45.50    1.48
  -6   0  -4   43.70    1.55
   6   0   3    0.07    0.17
  -6   0  -3    0.00    0.19
   6   0   2  435.75   11.56
   6   0   2  465.44   12.41
  -6   0  -2  435.69   13.32
  -6   0  -1    0.03    0.05
  -6   0  -1    0.01    0.09
  -6   0   0   34.93    1.18
  -6   0   0   38.13    1.02
  -6   0   0   38.46    1.08
   6   0  -1   -0.08    0.10
  -6   0   1    0.06    0.07
   6   0  -2   29.97    1.06
  -6   0   2   31.46    0.91
  -6   0   2   31.55    0.90
   6   0  -3    0.00    0.24
  -6   0   3   -0.01    0.11
  -6   0   3   -0.15    0.08
   6   0  -4   48.10    1.71
  -6   0   4   49.07    1.41
  -6   0   4   48.46    1.46
   6   0  -5    0.31    0.36
  -6   0   5    0.16    0.15
  -6   0   5   -0.01    0.15
   6   0  -6    9.21    0.73
  -6   0   6    9.04    0.47
  -6   0   6    8.95    0.48
   6   0  -7   -0.43    0.40
  -6   0   7   -0.28    0.20
  -6   0   7   -0.21    0.18
   6   0  -8    2.62    0.59
  -6   0   8    1.21    0.31
   6   0  -9    0.24    0.55
   6   0 -10   -0.51    0.53
   7  -1  10    0.20    0.48
  -7   1 -10   -0.30    0.49
   7  -1   9    0.35    0.39
  -7   1  -9    0.64    0.46
   7  -1   8    0.02    0.29
  -7   1  -8   -0.08    0.38
   7  -1   7    1.13    0.38
  -7   1  -7    1.13    0.39
   7  -1   6    0.96    0.34
  -7   1  -6    0.95    0.35
   7  -1   5   21.31    0.92
  -7   1  -5   23.21    0.96
   7  -1   4   25.19    0.97
  -7   1  -4   26.66    1.01
   7  -1   3    7.83    0.28
   7  -1   3    8.16    0.43
  -7   1  -3    7.86    0.42
   7  -1   2    0.03    0.09
  -7   1  -2    0.08    0.14
  -7   1  -1    8.19    0.32
  -7   1  -1    8.13    0.27
  -7   1  -1    7.75    0.34
  -7   1   0   23.94    0.69
  -7   1   0   23.03    0.80
  -7   1   0   24.72    0.72
   7  -1  -1   78.88    2.42
  -7   1   1   75.28    2.21
  -7   1   1   81.20    2.11
   7  -1  -2    0.79    0.20
  -7   1   2    0.71    0.12
  -7   1   2    0.64    0.09
   7  -1  -3   62.98    2.07
  -7   1   3   63.53    1.81
  -7   1   3   61.94    1.76
   7  -1  -4   21.03    0.92
  -7   1   4   21.58    0.72
  -7   1   4   21.11    0.70
   7  -1  -5    1.49    0.41
  -7   1   5    1.02    0.19
  -7   1   5    0.87    0.19
   7  -1  -6    0.57    0.46
  -7   1   6    0.90    0.23
  -7   1   6    0.57    0.20
   7  -1  -7    0.43    0.45
  -7   1   7    0.60    0.21
  -7   1   7    0.51    0.23
   7  -1  -8    0.62    0.51
  -7   1   8   -0.07    0.23
   7  -1  -9    2.08    0.64
   7  -1 -10    0.13    0.61
   8  -2  10    0.05    0.45
  -8   2 -10    0.64    0.51
   8  -2   9   -0.17    0.36
  -8   2  -9    0.23    0.44
   8  -2   8    0.56    0.39
  -8   2  -8    0.48    0.41
   8  -2   7    0.16    0.31
  -8   2  -7   -0.23    0.32
   8  -2   6   -0.19    0.27
  -8   2  -6    0.10    0.31
   8  -2   5    2.78    0.39
  -8   2  -5    4.09    0.43
   8  -2   4    9.79    0.55
   8  -2   4    9.40    0.36
  -8   2  -4   10.81    0.55
   8  -2   3    6.23    0.27
  -8   2  -3    6.69    0.39
   8  -2   2    3.98    0.21
  -8   2  -2    4.06    0.26
  -8   2  -2    4.09    0.27
  -8   2  -1    1.03    0.14
  -8   2  -1    0.93    0.14
  -8   2  -1    0.99    0.10
  -8   2   0   21.56    0.65
  -8   2   0   21.24    0.62
  -8   2   0   18.85    0.69
   8  -2  -1    0.01    0.12
  -8   2   1    0.07    0.08
  -8   2   1    0.12    0.07
   8  -2  -2    9.92    0.47
  -8   2   2    9.81    0.35
  -8   2   2   10.30    0.39
   8  -2  -3    2.16    0.32
  -8   2   3    2.04    0.19
  -8   2   3    1.80    0.18
   8  -2  -4    6.89    0.52
  -8   2   4    6.58    0.33
  -8   2   4    6.82    0.34
   8  -2  -5    1.50    0.42
  -8   2   5    1.15    0.19
  -8   2   5    1.13    0.20
   8  -2  -6   -0.05    0.44
  -8   2   6    0.37    0.19
  -8   2   6    0.11    0.20
   8  -2  -7   -0.08    0.42
  -8   2   7   -0.04    0.17
  -8   2   7   -0.24    0.19
   8  -2  -8    0.60    0.51
  -8   2   8    0.28    0.27
   8  -2  -9   -0.25    0.53
   8  -2 -10   -0.31    0.56
   9  -3  10   -0.35    0.39
  -9   3 -10   -0.10    0.47
   9  -3   9   -0.05    0.38
  -9   3  -9    0.24    0.44
   9  -3   8    0.82    0.39
  -9   3  -8    1.08    0.44
   9  -3   7    0.31    0.33
  -9   3  -7    0.88    0.38
   9  -3   6    3.63    0.48
  -9   3  -6    3.23    0.44
   9  -3   5    2.53    0.21
   9  -3   5    2.34    0.38
  -9   3  -5    1.99    0.36
   9  -3   4   10.02    0.56
   9  -3   4   10.38    0.40
  -9   3  -4   10.65    0.55
   9  -3   3    7.91    0.34
  -9   3  -3    7.65    0.40
  -9   3  -3    8.87    0.43
   9  -3   2   24.21    0.73
  -9   3  -2   23.97    0.82
  -9   3  -2   23.61    0.84
  -9   3  -1    4.42    0.21
  -9   3  -1    4.56    0.25
  -9   3  -1    4.38    0.27
  -9   3   0    0.01    0.08
  -9   3   0    0.03    0.08
   9  -3  -1   32.57    1.08
  -9   3   1   33.94    0.96
  -9   3   1   32.16    0.98
   9  -3  -2   20.04    0.75
  -9   3   2   19.02    0.63
  -9   3   2   20.08    0.64
   9  -3  -3    0.16    0.25
  -9   3   3    0.00    0.11
  -9   3   3    0.09    0.11
   9  -3  -4   13.96    0.72
  -9   3   4   14.28    0.53
  -9   3   4   14.03    0.54
   9  -3  -5    7.76    0.66
  -9   3   5    7.64    0.40
  -9   3   5    7.73    0.40
   9  -3  -6    4.28    0.61
  -9   3   6    3.50    0.31
  -9   3   6    3.92    0.34
   9  -3  -7   -0.09    0.43
  -9   3   7    0.44    0.20
  -9   3   7    0.07    0.22
   9  -3  -8    1.05    0.55
   9  -3  -9    0.50    0.57
   9  -3 -10    0.86    0.64
  10  -4  10   -0.03    0.43
 -10   4 -10    0.85    0.50
  10  -4   9   -0.45    0.36
 -10   4  -9    0.33    0.43
  10  -4   8    0.34    0.37
 -10   4  -8    0.39    0.38
  10  -4   7   -0.14    0.30
 -10   4  -7    0.19    0.33
  10  -4   6    0.24    0.31
 -10   4  -6    0.31    0.32
  10  -4   5   -0.03    0.25
  10  -4   5    0.21    0.16
 -10   4  -5    0.33    0.27
  10  -4   4    3.56    0.27
 -10   4  -4    4.30    0.37
  10  -4   3    2.85    0.22
 -10   4  -3    2.81    0.28
 -10   4  -3    2.96    0.27
  10  -4   2    3.53    0.24
 -10   4  -2    3.23    0.26
 -10   4  -2    2.92    0.25
 -10   4  -1   -0.10    0.14
 -10   4  -1    0.05    0.10
 -10   4  -1   -0.02    0.09
  10  -4   0    0.03    0.17
 -10   4   0    0.37    0.11
 -10   4   0    0.27    0.10
  10  -4  -1    2.59    0.24
 -10   4   1    2.30    0.19
 -10   4   1    2.05    0.18
  10  -4  -2   24.15    0.88
 -10   4   2   23.01    0.75
 -10   4   2   23.71    0.75
  10  -4  -3    5.23    0.44
 -10   4   3    5.10    0.28
 -10   4   3    5.58    0.30
  10  -4  -4   10.61    0.64
 -10   4   4   10.87    0.46
 -10   4   4   11.04    0.45
  10  -4  -5    0.21    0.40
 -10   4   5    0.28    0.20
 -10   4   5    0.06    0.17
  10  -4  -6    4.63    0.60
 -10   4   6    4.22    0.37
 -10   4   6    3.86    0.33
  10  -4  -7   -0.61    0.43
 -10   4   7   -0.09    0.18
 -10   4   7    0.01    0.22
  10  -4  -8   -0.09    0.50
  10  -4  -9   -0.23    0.51
  10  -4 -10    0.59    0.63
  11  -5  10    0.05    0.46
 -11   5 -10    0.79    0.50
  11  -5   9   -0.13    0.40
 -11   5  -9    0.12    0.40
  11  -5   8    0.21    0.38
 -11   5  -8    0.16    0.38
  11  -5   7    0.20    0.33
 -11   5  -7    0.40    0.34
  11  -5   6    2.49    0.44
 -11   5  -6    3.26    0.43
  11  -5   5    1.77    0.23
  11  -5   5    1.46    0.36
 -11   5  -5    2.10    0.35
  11  -5   4    0.20    0.16
 -11   5  -4   -0.07    0.16
 -11   5  -4   -0.01    0.21
  11  -5   3   13.85    0.53
 -11   5  -3   14.02    0.60
 -11   5  -3   14.78    0.62
  11  -5   2    0.47    0.16
 -11   5  -2    0.69    0.17
 -11   5  -2    0.82    0.17
 -11   5  -1    7.05    0.31
 -11   5  -1    7.42    0.35
 -11   5  -1    7.20    0.38
  11  -5   0    3.34    0.28
 -11   5   0    3.40    0.22
 -11   5   0    3.39    0.22
  11  -5  -1    0.61    0.17
 -11   5   1    0.50    0.13
 -11   5   1    0.39    0.12
  11  -5  -2   15.91    0.67
 -11   5   2   15.60    0.57
 -11   5   2   16.87    0.58
  11  -5  -3    6.16    0.46
 -11   5   3    5.84    0.31
 -11   5   3    6.11    0.32
  11  -5  -4    0.98    0.36
 -11   5   4    1.10    0.20
 -11   5   4    1.06    0.19
  11  -5  -5   16.17    0.91
 -11   5   5   16.42    0.64
 -11   5   5   17.04    0.66
  11  -5  -6    1.69    0.50
 -11   5   6    1.74    0.29
 -11   5   6    1.68    0.25
  11  -5  -7    0.16    0.47
 -11   5   7    0.16    0.25
 -11   5   7    0.08    0.19
  11  -5  -8    1.27    0.56
  11  -5  -9   -0.03    0.55
  11  -5 -10    0.60    0.62
 -12   6 -10    0.30    0.49
  12  -6   9   -0.04    0.42
 -12   6  -9   -0.11    0.42
  12  -6   8    0.86    0.41
 -12   6  -8    0.32    0.38
  12  -6   7   -0.13    0.30
 -12   6  -7    0.15    0.34
  12  -6   6    2.55    0.44
 -12   6  -6    2.57    0.39
  12  -6   5    1.00    0.23
 -12   6  -5    1.02    0.30
  12  -6   4    0.47    0.20
 -12   6  -4    0.14    0.23
 -12   6  -4   -0.02    0.17
  12  -6   3    2.09    0.24
 -12   6  -3    1.57    0.24
 -12   6  -3    2.16    0.27
  12  -6   2   12.09    0.49
 -12   6  -2   10.89    0.49
 -12   6  -2   11.32    0.51
 -12   6  -1    0.92    0.17
 -12   6  -1    1.11    0.19
  12  -6   0    5.19    0.33
 -12   6   0    4.54    0.27
 -12   6   0    4.48    0.27
  12  -6  -1    1.74    0.22
 -12   6   1    1.16    0.17
 -12   6   1    1.34    0.18
  12  -6  -2   25.71    0.96
 -12   6   2   26.06    0.86
 -12   6   2   27.29    0.86
  12  -6  -3    1.15    0.31
 -12   6   3    1.29    0.20
 -12   6   3    0.98    0.19
  12  -6  -4    0.70    0.36
 -12   6   4    0.36    0.19
 -12   6   4    0.40    0.18
  12  -6  -5    0.72    0.45
 -12   6   5    0.51    0.23
 -12   6   5    0.50    0.20
  12  -6  -6    2.15    0.53
 -12   6   6    2.41    0.31
 -12   6   6    2.30    0.28
  12  -6  -7    0.59    0.50
 -12   6   7    0.13    0.20
  12  -6  -8    1.43    0.58
  12  -6  -9   -0.04    0.57
  12  -6 -10    1.69    0.66
  13  -7   9    0.06    0.43
 -13   7  -9    0.14    0.42
  13  -7   8    0.43    0.38
 -13   7  -8    0.15    0.39
  13  -7   7   -0.17    0.30
 -13   7  -7   -0.09    0.32
  13  -7   6    0.00    0.29
 -13   7  -6    0.46    0.31
 -13   7  -5   11.79    0.64
 -13   7  -5   12.75    0.67
  13  -7   4    2.20    0.28
 -13   7  -4    1.73    0.29
 -13   7  -4    1.79    0.29
  13  -7   3    6.29    0.39
 -13   7  -3    6.69    0.42
 -13   7  -3    6.54    0.39
  13  -7   2    0.59    0.20
 -13   7  -2    0.70    0.19
 -13   7  -2    0.73    0.20
  13  -7   1    0.48    0.19
 -13   7  -1    0.54    0.16
 -13   7  -1    0.40    0.16
  13  -7   0    4.40    0.32
 -13   7   0    4.43    0.29
 -13   7   0    4.66    0.29
  13  -7  -1   11.52    0.52
 -13   7   1   12.18    0.49
 -13   7   1   11.92    0.49
  13  -7  -2   11.21    0.56
 -13   7   2   11.30    0.48
 -13   7   2   11.17    0.48
  13  -7  -3   63.94    2.17
 -13   7   3   67.63    1.97
 -13   7   3   63.52    1.88
  13  -7  -4    1.66    0.41
 -13   7   4    1.73    0.25
 -13   7   4    2.12    0.26
  13  -7  -5    5.07    0.59
 -13   7   5    4.14    0.36
 -13   7   5    4.31    0.34
  13  -7  -6    0.21    0.44
 -13   7   6    0.30    0.20
 -13   7   6    0.04    0.23
  13  -7  -7    0.29    0.50
 -13   7   7    0.16    0.21
  13  -7  -8    0.99    0.56
  13  -7  -9    1.55    0.63
  13  -7 -10    0.23    0.62
  14  -8   9   -0.65    0.41
 -14   8  -9    0.30    0.45
  14  -8   8   -0.14    0.35
 -14   8  -8    0.04    0.39
  14  -8   7    0.14    0.33
 -14   8  -7    0.51    0.36
  14  -8   6    4.13    0.52
 -14   8  -6    4.63    0.48
 -14   8  -5    0.22    0.22
 -14   8  -5    0.19    0.27
  14  -8   4    0.23    0.24
 -14   8  -4    0.23    0.25
 -14   8  -4    0.37    0.23
  14  -8   3    5.90    0.40
 -14   8  -3    5.38    0.37
 -14   8  -3    4.62    0.39
  14  -8   2    2.94    0.30
 -14   8  -2    2.92    0.30
 -14   8  -2    2.51    0.28
  14  -8   1    4.20    0.36
 -14   8  -1    3.97    0.32
 -14   8  -1    5.27    0.30
  14  -8   0   10.55    0.49
 -14   8   0   10.41    0.46
 -14   8   0   10.16    0.47
  14  -8  -1    4.79    0.36
 -14   8   1    3.93    0.30
 -14   8   1    4.34    0.30
  14  -8  -2   31.95    1.19
 -14   8   2   33.11    1.07
 -14   8   2   33.89    1.10
  14  -8  -3   -0.18    0.33
 -14   8   3    0.06    0.19
 -14   8   3   -0.32    0.15
  14  -8  -4    1.65    0.43
 -14   8   4    1.30    0.27
 -14   8   4    1.07    0.23
  14  -8  -5   -0.01    0.43
 -14   8   5    0.53    0.21
 -14   8   5    0.76    0.25
  14  -8  -6   -0.33    0.43
 -14   8   6   -0.04    0.19
 -14   8   6   -0.07    0.22
  14  -8  -7    1.34    0.55
 -14   8   7    0.65    0.25
  14  -8  -8    2.42    0.63
  14  -8  -9    1.27    0.63
  15  -9   9   -0.42    0.31
  15  -9   8    0.51    0.39
  15  -9   7    0.14    0.33
 -15   9  -7   -0.14    0.33
 -15   9  -6    4.61    0.48
 -15   9  -5    2.49    0.37
 -15   9  -5    2.55    0.37
  15  -9   4    2.66    0.35
 -15   9  -4    2.58    0.31
 -15   9  -4    2.38    0.35
  15  -9   3    0.39    0.25
 -15   9  -3    0.35    0.22
 -15   9  -3    0.29    0.22
  15  -9   2    0.08    0.23
 -15   9  -2    0.30    0.21
 -15   9  -2    0.07    0.17
  15  -9   1    6.45    0.44
 -15   9  -1    6.86    0.41
  15  -9   0    5.85    0.38
 -15   9   0    6.08    0.38
  15  -9  -1   10.40    0.52
 -15   9   1    9.75    0.48
 -15   9   1   10.98    0.49
  15  -9  -2   27.88    1.09
 -15   9   2   28.64    0.98
 -15   9   2   30.53    1.02
  15  -9  -3    5.28    0.55
 -15   9   3    5.87    0.39
 -15   9   3    6.01    0.39
  15  -9  -4    4.81    0.55
 -15   9   4    5.19    0.38
 -15   9   4    4.17    0.38
  15  -9  -5    0.32    0.44
 -15   9   5    0.67    0.23
 -15   9   5    0.65    0.26
  15  -9  -6    0.47    0.47
 -15   9   6    0.10    0.22
  15  -9  -7   -0.28    0.49
 -15   9   7    0.25    0.24
  15  -9  -8   -0.57    0.52
  15  -9  -9    1.04    0.62
  16 -10   8   -0.32    0.36
  16 -10   7    0.05    0.35
 -16  10  -5    0.17    0.24
 -16  10  -5    0.34    0.27
  16 -10   4    0.05    0.26
 -16  10  -4    0.27    0.23
 -16  10  -4    0.33    0.23
  16 -10   3    0.99    0.30
 -16  10  -3    1.09    0.27
 -16  10  -3    0.86    0.25
  16 -10   2    1.08    0.31
 -16  10  -2    0.93    0.23
 -16  10  -2    0.79    0.24
  16 -10   1    5.71    0.46
  16 -10   1    6.08    0.44
 -16  10  -1    4.89    0.38
  16 -10   0    3.80    0.33
  16 -10   0    4.04    0.38
 -16  10   0    3.72    0.33
  16 -10  -1   16.50    0.73
 -16  10   1   17.20    0.69
 -16  10   1   17.24    0.68
  16 -10  -2    0.40    0.32
 -16  10   2   -0.10    0.17
 -16  10   2    0.05    0.20
  16 -10  -3    1.81    0.42
 -16  10   3    2.06    0.28
 -16  10   3    2.28    0.30
  16 -10  -4    0.14    0.41
 -16  10   4    0.35    0.19
 -16  10   4   -0.17    0.20
  16 -10  -5   -0.11    0.43
 -16  10   5    0.32    0.23
 -16  10   5    0.22    0.24
  16 -10  -6   -0.52    0.45
 -16  10   6    0.22    0.24
  16 -10  -7    1.46    0.56
 -16  10   7    2.41    0.36
  16 -10  -8    1.09    0.58
  16 -10  -9    0.80    0.62
  17 -11   8   -0.02    0.39
  17 -11   7    0.21    0.35
 -17  11  -6    0.18    0.28
 -17  11  -5    0.10    0.26
  17 -11   4    1.67    0.34
 -17  11  -4    1.95    0.34
  17 -11   3    3.89    0.41
 -17  11  -3    2.97    0.37
  17 -11   2   -0.16    0.28
 -17  11  -2    0.04    0.18
  17 -11   1    2.54    0.38
  17 -11   1    2.65    0.37
 -17  11  -1    2.31    0.32
  17 -11   0    2.34    0.31
  17 -11   0    2.14    0.36
 -17  11   0    2.82    0.33
  17 -11  -1   -0.24    0.26
 -17  11   1   -0.14    0.19
  17 -11  -2    0.02    0.32
 -17  11   2    0.41    0.21
 -17  11   2   -0.22    0.19
  17 -11  -3    0.42    0.38
 -17  11   3    0.76    0.23
 -17  11   3    0.39    0.24
  17 -11  -4    0.15    0.40
 -17  11   4    0.02    0.19
 -17  11   4   -0.04    0.21
  17 -11  -5    1.80    0.51
 -17  11   5    1.36    0.28
 -17  11   5    1.73    0.33
  17 -11  -6    0.19    0.48
 -17  11   6   -0.08    0.23
  17 -11  -7    0.60    0.52
 -17  11   7   -0.27    0.24
  17 -11  -8    0.52    0.58
  17 -11  -9    0.61    0.62
  18 -12   8   -0.33    0.39
  18 -12   7    0.30    0.37
 -18  12  -6    1.09    0.35
 -18  12  -5    0.12    0.27
  18 -12   4    6.86    0.52
 -18  12  -4    5.01    0.47
  18 -12   3   -0.25    0.27
 -18  12  -3   -0.05    0.21
  18 -12   2    0.45    0.32
 -18  12  -2    0.70    0.26
  18 -12   1    6.53    0.54
 -18  12  -1    5.99    0.45
  18 -12   0    0.12    0.28
 -18  12   0    0.54    0.23
  18 -12  -1    0.03    0.27
 -18  12   1    0.17    0.23
  18 -12  -2   12.14    0.70
 -18  12   2   12.84    0.61
 -18  12   2   13.81    0.64
  18 -12  -3    0.00    0.35
 -18  12   3    0.17    0.23
 -18  12   3    0.18    0.21
  18 -12  -4    3.33    0.51
 -18  12   4    3.73    0.40
 -18  12   4    4.12    0.39
  18 -12  -5    0.03    0.45
 -18  12   5    0.23    0.24
  18 -12  -6    0.08    0.48
 -18  12   6    0.08    0.24
  18 -12  -7    0.89    0.56
 -18  12   7    0.68    0.30
  18 -12  -8    0.79    0.58
  18 -12  -9    0.61    0.59
  19 -13   7   -0.10    0.36
 -19  13  -6    0.21    0.29
 -19  13  -5   -0.06    0.27
  19 -13   4   -0.14    0.32
 -19  13  -4    0.45    0.28
  19 -13   3    3.23    0.44
 -19  13  -3    3.64    0.44
  19 -13   2    1.13    0.36
 -19  13  -2    1.00    0.28
  19 -13   1   -0.12    0.28
 -19  13  -1   -0.07    0.20
  19 -13   0    1.84    0.38
 -19  13   0    2.09    0.34
  19 -13  -1    3.87    0.42
 -19  13   1    3.94    0.42
 -19  13   2    0.26    0.25
 -19  13   3    1.30    0.32
 -19  13   3    1.37    0.28
 -19  13   4    1.57    0.32
 -19  13   4    1.13    0.29
 -19  13   5    0.25    0.26
 -19  13   6   -0.05    0.26
 -19  13   7   -0.24    0.27
  20 -14   7    0.30    0.39
 -20  14  -6    0.47    0.33
 -20  14  -5    1.06    0.37
  20 -14   4    1.17    0.41
 -20  14  -4    0.91    0.33
  20 -14   3   -0.11    0.32
 -20  14  -3   -0.10    0.25
  20 -14   2    0.07    0.32
 -20  14  -2   -0.08    0.22
  20 -14   1   -0.21    0.30
 -20  14  -1   -0.07    0.24
  20 -14   0   -0.06    0.30
 -20  14   0   -0.04    0.23
  20 -14  -1    3.59    0.44
 -20  14   1    3.50    0.41
  20 -14  -2    5.38    0.49
 -20  14   2    5.91    0.46
 -20  14   3    5.06    0.47
 -20  14   4    0.09    0.22
 -20  14   4    0.56    0.30
 -20  14   5    0.01    0.24
 -20  14   6   -0.14    0.24
 -20  14   7   -0.10    0.28
 -21  15  -6    0.03    0.31
 -21  15  -5    0.12    0.30
  21 -15   4    0.50    0.39
 -21  15  -4    0.67    0.34
  21 -15   3    0.90    0.39
 -21  15  -3    0.67    0.31
  21 -15   2   -0.71    0.30
 -21  15  -2    0.18    0.26
  21 -15   1    0.18    0.34
 -21  15  -1    0.76    0.32
  21 -15   0    0.16    0.34
 -21  15   0    0.48    0.29
  21 -15  -1   -0.01    0.31
 -21  15   1    0.21    0.28
  21 -15  -2    0.77    0.33
 -21  15   2    0.19    0.28
  21 -15  -3    1.52    0.39
 -21  15   3    3.31    0.43
  21 -15  -4   -0.04    0.30
 -22  16  -6   -0.32    0.31
 -22  16  -5    0.41    0.34
  22 -16   4    0.18    0.42
 -22  16  -4    0.25    0.32
  22 -16   3   -0.25    0.36
 -22  16  -3    0.28    0.30
  22 -16   2    0.68    0.39
 -22  16  -2    0.91    0.34
  22 -16   1    0.06    0.38
 -22  16  -1    1.15    0.36
  22 -16   0    0.51    0.37
 -22  16   0    0.73    0.34
  22 -16  -1    7.26    0.61
 -22  16   1    7.26    0.55
  22 -16  -2    0.00    0.32
 -22  16   2   -0.15    0.28
  22 -16  -3    1.51    0.38
 -22  16   3    1.57    0.39
  22 -16  -4    0.45    0.34
  22 -16  -5    0.02    0.31
  22 -16  -6   -0.15    0.34
  22 -16  -7    1.26    0.41
 -23  17  -5    0.13    0.33
  23 -17   4    0.25    0.44
 -23  17  -4   -0.02    0.31
  23 -17   3    0.51    0.42
 -23  17  -3   -0.16    0.29
  23 -17   2    0.31    0.41
 -23  17  -2    1.05    0.38
  23 -17   1    0.41    0.41
 -23  17  -1    0.39    0.32
  23 -17   0    0.69    0.41
 -23  17   0    0.67    0.35
  23 -17  -1    0.05    0.38
 -23  17   1    0.70    0.35
  23 -17  -2   -0.04    0.32
 -23  17   2    1.10    0.38
  23 -17  -3   -0.04    0.33
 -23  17   3    0.35    0.32
  23 -17  -4    0.09    0.33
  23 -17  -5    0.12    0.35
  23 -17  -6    0.62    0.40
  23 -17  -7    0.00    0.36
 -24  18  -5    0.48    0.37
  24 -18   4    1.22    0.50
 -24  18  -4    0.67    0.40
  24 -18   3   -0.03    0.41
 -24  18  -3   -0.12    0.31
  24 -18   2    0.70    0.48
 -24  18  -2    0.19    0.33
  24 -18   1    1.47    0.46
 -24  18  -1    0.94    0.37
  24 -18   0   -0.15    0.39
 -24  18   0    0.02    0.32
  24 -18  -1    1.88    0.47
 -24  18   1    2.66    0.47
  24 -18  -2    0.19    0.40
 -24  18   2    0.44    0.37
  24 -18  -3   -0.74    0.34
  24 -18  -4    1.03    0.43
  24 -18  -5   -0.38    0.35
  24 -18  -6    0.66    0.42
 -25  19  -4   -0.10    0.36
  25 -19   3   -0.04    0.47
 -25  19  -3   -0.06    0.34
  25 -19   2    0.53    0.49
 -25  19  -2   -0.07    0.32
  25 -19   1    0.79    0.45
 -25  19  -1    0.28    0.36
  25 -19   0   -0.43    0.39
 -25  19   0   -0.24    0.33
  25 -19  -1    0.73    0.44
 -25  19   1    1.19    0.41
  25 -19  -2    0.24    0.41
 -25  19   2    0.08    0.35
  25 -19  -3    0.36    0.43
  25 -19  -4   -0.32    0.39
  25 -19  -5   -0.32    0.38
  26 -20   3   -0.72    0.46
 -26  20  -3    0.01    0.36
  26 -20   2   -0.01    0.48
 -26  20  -2   -0.31    0.35
  26 -20   1    0.53    0.48
 -26  20  -1    0.39    0.39
  26 -20   0   -0.07    0.43
 -26  20   0   -0.55    0.33
  26 -20  -1   -0.20    0.43
 -26  20   1   -0.06    0.37
  26 -20  -2    0.01    0.46
  26 -20  -3    0.26    0.44
  26 -20  -4   -0.19    0.40
  27 -21   2    0.18    0.50
 -27  21  -2   -0.10    0.37
  27 -21   1   -0.54    0.46
 -27  21  -1    0.61    0.43
  27 -21   0    1.07    0.52
 -27  21   0    1.12    0.46
  27 -21  -1   -0.02    0.47
 -27  21   1    0.36    0.43
 -28  22   0    0.22    0.38
 -18  26   3    0.20    0.39
  18 -26  -3   -0.39    0.47
 -18  26   2    0.98    0.45
  18 -26  -2   -0.12    0.47
 -18  26   1    0.06    0.36
  18 -26  -1    0.36    0.51
 -18  26   0   -0.31    0.35
  18 -26   0   -0.89    0.42
 -18  26  -1    0.35    0.36
  18 -26   1   -0.32    0.46
 -18  26  -2    0.09    0.37
  18 -26   2    0.43    0.49
 -17  25   5    0.05    0.42
  17 -25  -5   -0.25    0.45
 -17  25   4    0.69    0.46
  17 -25  -4   -0.07    0.44
 -17  25   3    0.49    0.41
  17 -25  -3    0.91    0.50
 -17  25   2    0.10    0.36
  17 -25  -2    0.44    0.47
 -17  25   1   -0.07    0.34
  17 -25  -1    0.34    0.46
 -17  25   0   -0.22    0.34
  17 -25   0    0.29    0.45
 -17  25  -1    0.06    0.34
  17 -25   1    0.21    0.45
 -17  25  -2    0.37    0.37
  17 -25   2    0.12    0.45
 -17  25  -3    0.98    0.39
  17 -25   3    0.52    0.46
  17 -25   4   -0.37    0.44
 -16  24   5   -0.09    0.39
  16 -24  -5   -0.11    0.42
 -16  24   4    0.10    0.38
  16 -24  -4   -0.23    0.41
 -16  24   3   -0.45    0.35
  16 -24  -3    0.08    0.41
 -16  24   2    0.37    0.35
  16 -24  -2   -0.17    0.41
 -16  24   1    2.17    0.47
  16 -24  -1    1.54    0.50
 -16  24   0   -0.05    0.34
  16 -24   0   -0.40    0.38
 -16  24  -1    1.18    0.40
  16 -24   1    1.11    0.48
 -16  24  -2   -0.08    0.29
  16 -24   2   -0.04    0.41
 -16  24  -3    0.44    0.34
  16 -24   3    0.30    0.46
 -16  24  -4   -0.01    0.30
  16 -24   4   -0.28    0.44
  16 -24   5   -0.48    0.44
 -15  23   6    1.07    0.47
 -15  23   5   -0.32    0.37
  15 -23  -5   -0.75    0.36
 -15  23   4   -0.01    0.36
  15 -23  -4    0.02    0.39
 -15  23   3    0.03    0.34
  15 -23  -3    0.47    0.39
 -15  23   2    4.33    0.53
  15 -23  -2    3.70    0.56
 -15  23   1    0.06    0.32
  15 -23  -1   -0.16    0.39
 -15  23   0    0.01    0.28
  15 -23   0    0.56    0.40
 -15  23  -1    0.41    0.34
  15 -23   1    0.80    0.43
 -15  23  -2    0.09    0.30
  15 -23   2   -0.31    0.38
 -15  23  -3   -0.26    0.26
  15 -23   3   -0.25    0.40
 -15  23  -4    2.20    0.45
  15 -23   4    2.00    0.53
 -15  23  -5    0.40    0.33
  15 -23   5   -0.33    0.43
 -14  22   7    0.50    0.46
 -14  22   6   -0.28    0.37
 -14  22   5   -0.09    0.35
  14 -22  -5   -0.39    0.36
 -14  22   4   -0.16    0.34
  14 -22  -4    0.19    0.35
 -14  22   3    0.16    0.34
  14 -22  -3    0.44    0.37
 -14  22   2    0.80    0.35
  14 -22  -2   -0.33    0.34
 -14  22   1    4.97    0.52
  14 -22  -1    4.20    0.56
 -14  22   0    0.27    0.30
  14 -22   0   -0.48    0.34
 -14  22  -1    0.18    0.28
  14 -22   1   -0.37    0.37
 -14  22  -2   -0.37    0.24
  14 -22   2   -0.01    0.35
 -14  22  -3    0.49    0.32
  14 -22   3    0.28    0.38
 -14  22  -4   -0.13    0.27
  14 -22   4   -0.38    0.39
 -14  22  -5    0.30    0.33
  14 -22   5    0.10    0.43
 -14  22  -6    0.27    0.36
 -13  21   7    0.10    0.43
 -13  21   6   -0.59    0.36
 -13  21   5    0.29    0.36
  13 -21  -5   -0.25    0.34
 -13  21   4    2.70    0.46
  13 -21  -4    2.40    0.44
 -13  21   3    0.60    0.34
  13 -21  -3    0.63    0.37
 -13  21   2    2.87    0.45
  13 -21  -2    2.63    0.46
 -13  21   1    0.46    0.30
  13 -21  -1   -0.28    0.33
 -13  21   0    0.07    0.28
  13 -21   0    0.49    0.36
 -13  21  -1    0.26    0.28
  13 -21   1   -0.01    0.35
 -13  21  -2   -0.13    0.26
  13 -21   2    0.49    0.37
 -13  21  -3    0.87    0.35
  13 -21   3    0.85    0.41
 -13  21  -4    3.57    0.49
  13 -21   4    2.94    0.51
 -13  21  -5    1.25    0.39
  13 -21   5    1.24    0.46
 -13  21  -6    0.12    0.33
  13 -21   6    0.06    0.40
 -12  20   8   -0.14    0.42
 -12  20   7    0.11    0.44
 -12  20   6   -0.03    0.38
 -12  20   5    0.36    0.37
  12 -20  -5    0.08    0.33
 -12  20   4    0.02    0.34
  12 -20  -4    0.48    0.35
 -12  20   3   -0.13    0.30
  12 -20  -3   -0.26    0.31
 -12  20   2    1.96    0.38
  12 -20  -2    2.01    0.40
 -12  20   1    0.18    0.28
  12 -20  -1    0.53    0.35
 -12  20   0    0.21    0.25
  12 -20   0   -0.37    0.28
 -12  20  -1    1.01    0.31
  12 -20   1    0.64    0.35
 -12  20  -2    0.19    0.25
  12 -20   2   -0.32    0.31
 -12  20  -3    0.00    0.26
  12 -20   3    0.15    0.36
 -12  20  -4    0.64    0.32
  12 -20   4    0.24    0.37
 -12  20  -5    0.35    0.31
  12 -20   5   -0.13    0.36
 -12  20  -6    1.02    0.40
  12 -20   6    1.10    0.43
 -12  20  -7    0.12    0.34
 -11  19   8    0.08    0.40
 -11  19   7   -0.08    0.38
 -11  19   6   -0.37    0.33
 -11  19   5    2.65    0.45
  11 -19  -5    1.96    0.40
 -11  19   4    1.37    0.37
  11 -19  -4    0.97    0.35
 -11  19   3    4.75    0.48
  11 -19  -3    3.49    0.43
 -11  19   2    0.33    0.27
  11 -19  -2   -0.16    0.28
 -11  19   1    0.27    0.26
  11 -19  -1    0.25    0.29
 -11  19   0    4.52    0.40
  11 -19   0    4.08    0.47
 -11  19  -1    1.98    0.32
  11 -19   1    1.71    0.37
 -11  19  -2    0.31    0.24
  11 -19   2   -0.06    0.33
 -11  19  -3    3.04    0.42
  11 -19   3    2.06    0.43
 -11  19  -4   -0.03    0.25
  11 -19   4    0.09    0.33
 -11  19  -5    0.86    0.35
  11 -19   5    1.18    0.39
 -11  19  -6    0.33    0.29
  11 -19   6   -0.04    0.34
 -11  19  -7   -0.14    0.32
 -10  18   8   -0.56    0.35
 -10  18   7    0.81    0.40
 -10  18   6    0.42    0.35
 -10  18   5    0.10    0.32
  10 -18  -5   -0.17    0.30
 -10  18   4    0.06    0.28
  10 -18  -4    0.31    0.30
 -10  18   3    0.55    0.29
  10 -18  -3    0.58    0.30
 -10  18   2    3.68    0.41
  10 -18  -2    2.39    0.38
 -10  18   1    1.15    0.29
  10 -18  -1    1.30    0.35
 -10  18   0    0.43    0.24
  10 -18   0    0.69    0.33
 -10  18  -1    4.64    0.42
  10 -18   1    3.85    0.46
 -10  18  -2    0.32    0.23
  10 -18   2   -0.33    0.29
 -10  18  -3    0.05    0.22
  10 -18   3    0.49    0.34
 -10  18  -4    0.16    0.23
  10 -18   4   -0.03    0.30
 -10  18  -5    0.05    0.26
  10 -18   5   -0.34    0.31
 -10  18  -6   -0.01    0.27
  10 -18   6   -0.13    0.32
 -10  18  -7   -0.01    0.32
 -10  18  -8   -0.24    0.32
  -9  17   9    0.02    0.44
  -9  17   8    1.69    0.49
  -9  17   7   -0.46    0.32
  -9  17   6   -0.07    0.33
  -9  17   5    1.58    0.37
   9 -17  -5    1.78    0.36
  -9  17   4    0.96    0.32
   9 -17  -4    0.57    0.30
  -9  17   3    2.42    0.37
   9 -17  -3    2.19    0.35
  -9  17   2   17.55    0.78
   9 -17  -2   18.06    0.78
  -9  17   1    2.04    0.32
   9 -17  -1    2.34    0.38
  -9  17   0    6.59    0.45
   9 -17   0    6.56    0.56
  -9  17  -1    4.56    0.39
   9 -17   1    4.77    0.46
  -9  17  -2   -0.06    0.19
   9 -17   2   -0.09    0.28
  -9  17  -3    0.42    0.24
   9 -17   3    0.39    0.31
  -9  17  -4    0.24    0.24
   9 -17   4    0.20    0.30
  -9  17  -5    0.14    0.27
   9 -17   5   -0.24    0.30
  -9  17  -6    4.14    0.52
   9 -17   6    3.60    0.48
  -9  17  -7   -0.41    0.28
  -8  16   9   -1.07    0.37
   8 -16  -9    0.26    0.50
  -8  16   8    0.04    0.39
   8 -16  -8    0.62    0.48
  -8  16   7    0.85    0.38
   8 -16  -7    0.78    0.47
  -8  16   6   -0.41    0.29
   8 -16  -6    0.54    0.38
  -8  16   5    2.99    0.41
   8 -16  -5    2.53    0.42
   8 -16  -5    2.50    0.35
  -8  16   4    2.56    0.36
   8 -16  -4    3.35    0.38
  -8  16   3    3.83    0.43
   8 -16  -3    4.71    0.42
  -8  16   2    4.50    0.42
   8 -16  -2    4.08    0.40
  -8  16   1   -0.03    0.21
   8 -16  -1    0.30    0.28
  -8  16   0    4.00    0.38
   8 -16   0    4.24    0.42
  -8  16  -1    0.75    0.24
   8 -16   1    0.40    0.30
  -8  16  -2    0.12    0.20
   8 -16   2   -0.14    0.28
  -8  16  -3    9.03    0.54
   8 -16   3    9.39    0.59
  -8  16  -4    1.28    0.31
   8 -16   4    1.63    0.36
  -8  16  -5    3.43    0.45
   8 -16   5    4.45    0.45
  -8  16  -6    0.39    0.29
   8 -16   6    0.03    0.31
  -8  16  -7    0.10    0.30
   8 -16   9    0.33    0.39
  -7  15   9   -0.29    0.40
   7 -15  -9    0.46    0.52
  -7  15   8    0.60    0.41
   7 -15  -8    0.48    0.48
  -7  15   7   -0.02    0.34
   7 -15  -7    0.19    0.44
  -7  15   6   -0.04    0.29
   7 -15  -6    0.50    0.40
  -7  15   5    0.12    0.28
   7 -15  -5    0.30    0.33
   7 -15  -5    0.18    0.24
  -7  15   4    7.47    0.50
   7 -15  -4    7.21    0.47
   7 -15  -4    6.98    0.52
  -7  15   3    1.45    0.31
   7 -15  -3    1.28    0.29
   7 -15  -3    1.43    0.30
  -7  15   2   22.41    0.90
   7 -15  -2   23.36    0.86
  -7  15   1    3.86    0.35
   7 -15  -1    4.93    0.41
  -7  15   0    1.44    0.26
   7 -15   0    0.93    0.29
  -7  15  -1    1.89    0.27
   7 -15   1    1.56    0.32
  -7  15  -2    0.06    0.18
   7 -15   2   -0.35    0.25
  -7  15  -3    1.91    0.30
   7 -15   3    1.81    0.35
  -7  15  -4    5.70    0.44
   7 -15   4    5.73    0.49
  -7  15  -5    4.23    0.47
   7 -15   5    4.29    0.44
  -7  15  -6    2.62    0.42
   7 -15   6    3.11    0.40
  -7  15  -7    0.29    0.31
   7 -15   8   -0.36    0.29
   7 -15   9   -0.02    0.38
  -6  14   9   -0.02    0.41
   6 -14  -9    0.63    0.54
  -6  14   8    0.29    0.36
   6 -14  -8    0.30    0.48
  -6  14   7    0.76    0.36
   6 -14  -7    0.39    0.44
  -6  14   6    2.18    0.39
   6 -14  -6    1.78    0.44
  -6  14   5    1.86    0.36
   6 -14  -5    1.92    0.30
   6 -14  -5    3.31    0.45
  -6  14   4    6.56    0.47
   6 -14  -4    7.23    0.53
   6 -14  -4    6.97    0.45
  -6  14   3    0.50    0.26
   6 -14  -3    0.46    0.25
   6 -14  -3    0.15    0.26
  -6  14   2    1.19    0.27
   6 -14  -2    1.05    0.27
  -6  14   1    3.76    0.34
   6 -14  -1    3.24    0.35
  -6  14   0   -0.03    0.15
   6 -14   0   -0.05    0.21
  -6  14  -1    3.36    0.31
   6 -14   1    2.84    0.33
  -6  14  -2   16.34    0.70
   6 -14   2   17.00    0.73
  -6  14  -3   11.41    0.59
   6 -14   3   12.05    0.61
  -6  14  -4    4.57    0.41
   6 -14   4    5.17    0.44
  -6  14  -5   -0.17    0.21
   6 -14   5    0.30    0.27
  -6  14  -6   -0.19    0.24
   6 -14   6   -0.23    0.25
  -6  14  -7   -0.06    0.27
   6 -14   8   -0.12    0.30
   6 -14   9    0.15    0.40
  -5  13  10   -0.65    0.42
   5 -13 -10    0.73    0.55
  -5  13   9    0.14    0.41
   5 -13  -9    0.34    0.52
  -5  13   8    0.67    0.38
   5 -13  -8   -0.17    0.47
  -5  13   7   -0.23    0.31
   5 -13  -7    0.40    0.44
  -5  13   6    0.03    0.28
   5 -13  -6    0.43    0.38
  -5  13   5    1.72    0.33
   5 -13  -5    1.27    0.40
   5 -13  -5    1.54    0.28
  -5  13   4    4.85    0.41
   5 -13  -4    4.49    0.37
   5 -13  -4    4.70    0.47
  -5  13   3   20.13    0.80
   5 -13  -3   21.55    0.77
   5 -13  -3   19.81    0.82
  -5  13   2    2.10    0.27
   5 -13  -2    1.87    0.26
   5 -13  -2    1.65    0.22
  -5  13   1    1.60    0.24
   5 -13  -1    2.05    0.27
  -5  13   0    4.69    0.32
   5 -13   0    4.55    0.39
  -5  13  -1    0.00    0.15
   5 -13   1   -0.21    0.19
  -5  13  -2    0.24    0.17
   5 -13   2    0.23    0.23
  -5  13  -3   10.69    0.54
   5 -13   3   10.12    0.55
  -5  13  -4    4.76    0.39
  -5  13  -4    4.83    0.41
   5 -13   4    4.76    0.42
  -5  13  -5    3.95    0.41
  -5  13  -5    3.80    0.43
   5 -13   5    3.67    0.39
  -5  13  -6    0.34    0.32
  -5  13  -6   -0.02    0.24
   5 -13   6    0.07    0.24
  -5  13  -7    0.20    0.29
   5 -13   8    0.94    0.37
   5 -13   9   -0.22    0.32
  -4  12  10   -0.64    0.40
   4 -12 -10    0.70    0.53
  -4  12   9   -0.31    0.38
   4 -12  -9    0.22    0.51
  -4  12   8    0.54    0.36
   4 -12  -8    0.44    0.47
  -4  12   7   -0.29    0.28
   4 -12  -7    0.28    0.42
  -4  12   6    2.14    0.36
   4 -12  -6    2.88    0.49
  -4  12   5   -0.14    0.24
   4 -12  -5   -0.31    0.34
   4 -12  -5    0.07    0.21
  -4  12   4    8.40    0.49
   4 -12  -4    8.11    0.56
   4 -12  -4    8.53    0.44
  -4  12   3    4.83    0.37
   4 -12  -3    4.99    0.40
   4 -12  -3    5.70    0.36
  -4  12   2    4.68    0.33
   4 -12  -2    5.47    0.35
   4 -12  -2    4.92    0.31
  -4  12   1    6.15    0.36
   4 -12  -1    5.89    0.38
  -4  12   0   15.25    0.61
   4 -12   0   15.55    0.62
  -4  12  -1    2.52    0.24
   4 -12   1    1.79    0.27
  -4  12  -2   43.60    1.43
   4 -12   2   45.51    1.39
  -4  12  -3    0.03    0.19
  -4  12  -3   -0.07    0.16
   4 -12   3    0.44    0.23
  -4  12  -4    4.02    0.38
  -4  12  -4    3.96    0.39
   4 -12   4    4.08    0.37
  -4  12  -5    2.48    0.38
  -4  12  -5    2.10    0.35
   4 -12   5    2.13    0.32
  -4  12  -6    0.04    0.24
  -4  12  -6   -0.18    0.32
   4 -12   6   -0.04    0.22
  -4  12  -7    1.44    0.44
  -4  12  -8    1.64    0.50
   4 -12   8    1.52    0.42
   4 -12   9   -0.31    0.32
   4 -12  10   -0.01    0.41
  -3  11  10   -0.46    0.40
   3 -11 -10    0.15    0.52
  -3  11   9   -0.01    0.37
   3 -11  -9   -0.11    0.49
  -3  11   8   -0.19    0.32
   3 -11  -8    0.65    0.48
  -3  11   7   -0.05    0.29
   3 -11  -7    0.13    0.40
  -3  11   6    0.25    0.29
   3 -11  -6    0.48    0.40
  -3  11   5    5.44    0.43
   3 -11  -5    4.32    0.33
   3 -11  -5    4.89    0.52
  -3  11   4   -0.02    0.23
   3 -11  -4   -0.21    0.17
   3 -11  -4   -0.40    0.27
  -3  11   3    2.61    0.30
   3 -11  -3    2.75    0.32
   3 -11  -3    2.97    0.26
  -3  11   2   11.70    0.50
   3 -11  -2   11.60    0.48
   3 -11  -2   11.30    0.49
  -3  11   1    7.34    0.38
   3 -11  -1    7.08    0.39
  -3  11   0   18.82    0.69
   3 -11   0   19.21    0.70
  -3  11  -1    0.30    0.14
   3 -11   1    0.16    0.18
  -3  11  -2   -0.03    0.12
   3 -11   2   -0.20    0.17
  -3  11  -3   20.21    0.78
  -3  11  -3   19.43    0.77
   3 -11   3   20.50    0.76
  -3  11  -4   -0.07    0.26
  -3  11  -4   -0.14    0.16
   3 -11   4   -0.31    0.19
  -3  11  -5    3.80    0.40
  -3  11  -5    3.43    0.43
   3 -11   5    3.15    0.34
  -3  11  -6   -0.76    0.31
  -3  11  -6   -0.19    0.21
   3 -11   6    0.13    0.20
  -3  11  -7    1.23    0.42
   3 -11   7    0.64    0.31
  -3  11  -8    0.43    0.46
   3 -11   8    0.36    0.34
  -3  11  -9   -0.46    0.46
   3 -11   9    0.02    0.32
  -3  11 -10    0.07    0.50
   3 -11  10    0.06    0.37
  -2  10  10   -0.87    0.37
   2 -10 -10   -0.45    0.49
  -2  10   9    0.41    0.40
   2 -10  -9    1.00    0.54
  -2  10   8    0.19    0.34
   2 -10  -8   -0.14    0.45
  -2  10   7   -0.19    0.28
   2 -10  -7   -0.08    0.43
  -2  10   6    4.82    0.46
   2 -10  -6    4.39    0.55
  -2  10   5    5.79    0.44
   2 -10  -5    6.56    0.36
   2 -10  -5    6.04    0.57
  -2  10   4    4.51    0.37
   2 -10  -4    4.58    0.30
   2 -10  -4    4.27    0.43
  -2  10   3   11.71    0.53
   2 -10  -3   12.10    0.47
   2 -10  -3   11.58    0.57
  -2  10   2    1.05    0.20
   2 -10  -2    1.27    0.19
   2 -10  -2    1.29    0.20
  -2  10   1   40.87    1.28
   2 -10  -1   41.61    1.23
  -2  10   0   18.73    0.67
   2 -10   0   19.39    0.68
  -2  10  -1    5.41    0.31
   2 -10   1    5.85    0.35
  -2  10  -2    3.06    0.25
  -2  10  -2    3.53    0.27
   2 -10   2    3.38    0.29
  -2  10  -3   25.88    0.97
  -2  10  -3   28.20    0.96
   2 -10   3   26.95    0.91
  -2  10  -4    0.83    0.29
  -2  10  -4    0.85    0.23
   2 -10   4    0.50    0.21
  -2  10  -5    4.04    0.39
  -2  10  -5    4.77    0.49
   2 -10   5    4.62    0.38
  -2  10  -6    0.98    0.40
  -2  10  -6    0.65    0.26
   2 -10   6    0.88    0.24
  -2  10  -7    3.90    0.55
   2 -10   7    3.57    0.45
  -2  10  -8    2.21    0.52
   2 -10   8    1.00    0.36
  -2  10  -9   -0.36    0.47
   2 -10   9    0.26    0.33
  -2  10 -10    0.24    0.53
  -1   9  10    0.46    0.46
   1  -9 -10    1.14    0.56
  -1   9   9    0.72    0.43
   1  -9  -9    0.93    0.54
  -1   9   8    0.87    0.38
   1  -9  -8    0.28    0.46
  -1   9   7    2.03    0.39
   1  -9  -7    2.22    0.52
  -1   9   6   -0.03    0.25
   1  -9  -6    0.17    0.38
  -1   9   5    4.21    0.38
   1  -9  -5    4.09    0.28
   1  -9  -5    4.76    0.50
  -1   9   4    3.18    0.32
   1  -9  -4    2.86    0.24
   1  -9  -4    3.01    0.37
  -1   9   3    6.23    0.36
   1  -9  -3    5.53    0.31
   1  -9  -3    6.20    0.41
  -1   9   2    4.98    0.30
   1  -9  -2    5.04    0.29
   1  -9  -2    4.67    0.31
  -1   9   1   40.70    1.25
   1  -9  -1   41.23    1.19
   1  -9  -1   39.62    1.28
  -1   9   0    5.08    0.29
   1  -9   0    5.26    0.31
  -1   9  -1    6.77    0.33
   1  -9   1    6.58    0.37
  -1   9  -2    3.67    0.28
  -1   9  -2    4.25    0.27
   1  -9   2    3.73    0.30
  -1   9  -3   16.82    0.65
  -1   9  -3   15.70    0.68
   1  -9   3   16.72    0.63
  -1   9  -4    0.89    0.30
  -1   9  -4    1.37    0.25
   1  -9   4    1.38    0.23
  -1   9  -5    1.02    0.38
  -1   9  -5    0.91    0.26
   1  -9   5    1.03    0.23
  -1   9  -6    0.32    0.25
  -1   9  -6    1.28    0.42
   1  -9   6    0.63    0.23
  -1   9  -7    0.24    0.41
   1  -9   7    0.22    0.28
   1  -9   7    0.14    0.22
  -1   9  -8    0.13    0.44
   1  -9   8   -0.24    0.25
  -1   9  -9    0.47    0.52
   1  -9   9    0.28    0.36
  -1   9 -10    1.37    0.62
   0   8  10    0.31    0.47
   0  -8 -10    0.64    0.55
   0   8   9    0.22    0.39
   0  -8  -9   -0.16    0.45
   0   8   8   -0.52    0.28
   0  -8  -8   -0.43    0.42
   0   8   7   -0.44    0.26
   0  -8  -7   -0.26    0.40
   0   8   6    0.04    0.26
   0  -8  -6    0.31    0.38
   0   8   5    0.83    0.26
   0  -8  -5    1.06    0.18
   0  -8  -5    1.55    0.39
   0   8   4   41.79    1.39
   0  -8  -4   42.94    1.23
   0  -8  -4   45.42    1.55
   0   8   3   39.03    1.25
   0  -8  -3   39.29    1.12
   0  -8  -3   38.50    1.35
   0   8   2   20.05    0.66
   0  -8  -2   17.65    0.60
   0  -8  -2   17.51    0.69
   0   8   1    5.11    0.27
   0  -8  -1    4.52    0.28
   0  -8  -1    4.36    0.24
   0   8   0   -0.08    0.09
   0  -8   0    0.01    0.13
   0   8  -1    4.53    0.26
   0  -8   1    4.32    0.28
   0   8  -2   18.42    0.63
   0   8  -2   16.36    0.65
   0  -8   2   17.25    0.62
   0   8  -3   39.89    1.38
   0   8  -3   40.06    1.28
   0  -8   3   40.10    1.21
   0   8  -4   44.53    1.47
   0   8  -4   45.27    1.58
   0  -8   4   44.88    1.35
   0   8  -5    1.21    0.26
   0   8  -5    0.93    0.37
   0  -8   5    1.06    0.23
   0   8  -6   -0.10    0.39
   0  -8   6    0.38    0.25
   0  -8   6   -0.05    0.19
   0   8  -7    0.79    0.44
   0  -8   7    0.01    0.25
   0  -8   7   -0.01    0.20
   0   8  -8    0.00    0.47
   0  -8   8   -0.38    0.25
   0   8  -9    0.33    0.51
   0  -8   9    0.24    0.35
   0   8 -10    0.51    0.59
   1   7  10   -0.02    0.46
  -1  -7 -10    0.20    0.52
   1   7   9    0.04    0.37
  -1  -7  -9    0.90    0.51
   1   7   8   -0.66    0.28
  -1  -7  -8   -0.22    0.42
   1   7   7    0.47    0.30
  -1  -7  -7    0.16    0.40
   1   7   6    0.06    0.24
  -1  -7  -6    0.21    0.37
   1   7   5    7.05    0.44
  -1  -7  -5    7.23    0.30
  -1  -7  -5    7.12    0.56
   1   7   4    1.58    0.25
  -1  -7  -4    1.66    0.32
  -1  -7  -4    1.45    0.16
   1   7   3   23.97    0.82
  -1  -7  -3   23.47    0.90
  -1  -7  -3   23.54    0.70
   1   7   2    0.52    0.15
  -1  -7  -2    0.17    0.17
  -1  -7  -2    0.15    0.12
   1   7   1    0.12    0.12
  -1  -7  -1    0.24    0.14
  -1  -7  -1    0.11    0.12
   1   7   0    3.11    0.19
  -1  -7   0    2.76    0.21
  -1  -7   0    2.21    0.17
   1   7  -1   52.15    1.47
   1   7  -1   49.87    1.54
  -1  -7   1   46.16    1.39
   1   7  -2    6.01    0.35
   1   7  -2    6.20    0.30
  -1  -7   2    5.84    0.31
   1   7  -3    3.91    0.28
   1   7  -3    3.77    0.36
  -1  -7   3    3.36    0.28
   1   7  -4   -0.16    0.27
   1   7  -4   -0.01    0.16
  -1  -7   4   -0.12    0.15
   1   7  -5    8.59    0.48
   1   7  -5    8.64    0.62
  -1  -7   5    8.24    0.42
   1   7  -6   -0.01    0.41
  -1  -7   6    0.07    0.23
  -1  -7   6    0.45    0.21
   1   7  -7    2.21    0.53
  -1  -7   7    2.60    0.39
  -1  -7   7    2.79    0.31
   1   7  -8    0.90    0.51
  -1  -7   8    0.21    0.29
   1   7  -9    3.47    0.65
  -1  -7   9    2.56    0.48
   1   7 -10    0.24    0.56
   2   6  10   -0.64    0.42
  -2  -6 -10    0.35    0.55
   2   6   9    0.27    0.38
  -2  -6  -9    0.08    0.48
   2   6   8   -0.28    0.31
  -2  -6  -8   -0.16    0.42
   2   6   7    0.20    0.27
  -2  -6  -7    0.04    0.37
   2   6   6    4.55    0.42
  -2  -6  -6    5.35    0.56
   2   6   5    0.05    0.20
  -2  -6  -5   -0.28    0.30
   2   6   4   18.46    0.69
  -2  -6  -4   17.18    0.78
  -2  -6  -4   17.67    0.53
   2   6   3    1.45    0.20
  -2  -6  -3    1.47    0.13
  -2  -6  -3    1.28    0.24
   2   6   2    3.78    0.25
  -2  -6  -2    3.47    0.21
  -2  -6  -2    4.01    0.29
   2   6   1    2.85    0.20
  -2  -6  -1    2.67    0.19
  -2  -6  -1    2.86    0.19
   2   6   0    2.67    0.18
  -2  -6   0    2.44    0.19
  -2  -6   0    2.70    0.20
   2   6  -1    7.13    0.28
   2   6  -1    6.45    0.29
  -2  -6   1    6.40    0.30
   2   6  -2   39.00    1.29
   2   6  -2   38.82    1.18
  -2  -6   2   38.68    1.13
   2   6  -3    1.51    0.28
   2   6  -3    1.47    0.19
  -2  -6   3    1.61    0.18
   2   6  -4   19.04    0.74
   2   6  -4   20.66    0.88
  -2  -6   4   20.09    0.68
   2   6  -5    0.88    0.37
  -2  -6   5    0.91    0.23
  -2  -6   5    0.64    0.19
   2   6  -6   -0.57    0.39
  -2  -6   6    0.01    0.21
  -2  -6   6    0.08    0.18
   2   6  -7    2.99    0.56
  -2  -6   7    2.67    0.32
  -2  -6   7    3.02    0.38
   2   6  -8    1.12    0.53
  -2  -6   8    0.18    0.27
   2   6  -9    0.91    0.55
  -2  -6   9   -0.29    0.28
   2   6 -10    1.75    0.64
   3   5  10   -0.21    0.43
  -3  -5 -10   -0.43    0.49
   3   5   9   -0.37    0.36
  -3  -5  -9   -0.21    0.47
   3   5   8   -0.01    0.33
  -3  -5  -8    0.19    0.40
   3   5   7    3.61    0.45
  -3  -5  -7    4.36    0.54
   3   5   6   -0.12    0.24
  -3  -5  -6   -0.28    0.34
   3   5   5    0.78    0.24
  -3  -5  -5    0.64    0.32
   3   5   4    3.90    0.32
  -3  -5  -4    3.89    0.38
   3   5   3    9.96    0.43
  -3  -5  -3    9.07    0.49
   3   5   2    5.91    0.28
  -3  -5  -2    4.65    0.30
  -3  -5  -2    5.31    0.21
   3   5   1    5.70    0.27
  -3  -5  -1    5.66    0.27
  -3  -5  -1    6.05    0.24
   3   5   0   14.26    0.45
  -3  -5   0   12.40    0.50
  -3  -5   0   13.68    0.44
   3   5  -1   20.05    0.61
   3   5  -1   18.99    0.65
  -3  -5   1   19.27    0.61
   3   5  -2    1.26    0.14
   3   5  -2    1.49    0.21
  -3  -5   2    0.86    0.14
   3   5  -3    0.33    0.24
   3   5  -3    0.00    0.12
  -3  -5   3   -0.05    0.12
   3   5  -4    2.38    0.36
  -3  -5   4    2.37    0.23
   3   5  -5    0.98    0.39
  -3  -5   5    1.47    0.25
  -3  -5   5    1.47    0.21
   3   5  -6    0.11    0.42
  -3  -5   6    0.14    0.21
  -3  -5   6    0.20    0.20
   3   5  -7    5.60    0.66
  -3  -5   7    4.96    0.46
  -3  -5   7    4.92    0.41
   3   5  -8    0.54    0.52
  -3  -5   8    0.23    0.28
   3   5  -9    1.98    0.60
   3   5 -10    0.50    0.57
   4   4  10   -0.94    0.38
  -4  -4 -10    0.17    0.53
   4   4   9    0.44    0.42
  -4  -4  -9    0.73    0.49
   4   4   8    0.39    0.35
  -4  -4  -8    0.32    0.40
   4   4   7    0.21    0.31
  -4  -4  -7    0.28    0.37
   4   4   6    5.00    0.45
  -4  -4  -6    4.71    0.51
   4   4   5    1.12    0.27
  -4  -4  -5    1.61    0.33
   4   4   4    2.47    0.28
  -4  -4  -4    2.08    0.31
   4   4   3    9.46    0.44
  -4  -4  -3   10.47    0.51
   4   4   2    2.55    0.22
  -4  -4  -2    2.46    0.22
   4   4   1    9.52    0.36
  -4  -4  -1   10.05    0.32
  -4  -4  -1    9.71    0.39
   4   4   0    4.66    0.20
  -4  -4   0    4.08    0.25
  -4  -4   0    4.43    0.20
   4   4  -1    0.43    0.11
   4   4  -1    0.22    0.07
  -4  -4   1    0.14    0.10
   4   4  -2    3.69    0.29
   4   4  -2    3.65    0.19
  -4  -4   2    3.48    0.21
   4   4  -3    2.37    0.30
   4   4  -3    2.22    0.19
  -4  -4   3    2.13    0.19
   4   4  -4    1.48    0.33
  -4  -4   4    1.20    0.17
  -4  -4   4    1.43    0.20
   4   4  -5    7.34    0.61
  -4  -4   5    8.66    0.42
  -4  -4   5    7.95    0.40
   4   4  -6    3.02    0.54
  -4  -4   6    3.54    0.35
  -4  -4   6    2.91    0.29
   4   4  -7    2.12    0.53
  -4  -4   7    1.63    0.30
  -4  -4   7    0.76    0.24
   4   4  -8    1.67    0.57
  -4  -4   8    0.41    0.29
   4   4  -9    0.06    0.51
   4   4 -10    0.07    0.57
   5   3  10   -0.61    0.45
  -5  -3 -10    0.40    0.54
   5   3   9   -0.20    0.37
  -5  -3  -9   -0.02    0.44
   5   3   8   -0.26    0.33
  -5  -3  -8   -0.33    0.38
   5   3   7    1.14    0.35
  -5  -3  -7    1.15    0.40
   5   3   6    2.64    0.39
  -5  -3  -6    2.07    0.41
   5   3   5    1.47    0.28
  -5  -3  -5    1.01    0.32
   5   3   4    5.44    0.37
  -5  -3  -4    5.60    0.43
   5   3   3    6.71    0.36
  -5  -3  -3    6.51    0.41
   5   3   2   18.36    0.64
  -5  -3  -2   17.86    0.67
   5   3   1    0.24    0.10
  -5  -3  -1    0.09    0.06
  -5  -3  -1    0.03    0.10
   5   3   0   26.58    0.76
  -5  -3   0   25.26    0.73
  -5  -3   0   25.12    0.87
   5   3  -1   10.17    0.40
   5   3  -1    9.76    0.31
  -5  -3   1   10.14    0.35
   5   3  -2    5.94    0.23
   5   3  -2    5.61    0.33
  -5  -3   2    6.12    0.27
   5   3  -3    8.82    0.48
  -5  -3   3    7.82    0.32
  -5  -3   3    6.98    0.34
   5   3  -4   19.06    0.85
  -5  -3   4   18.78    0.66
  -5  -3   4   18.61    0.65
   5   3  -5    0.08    0.36
  -5  -3   5   -0.01    0.15
  -5  -3   5   -0.07    0.14
   5   3  -6    3.11    0.54
  -5  -3   6    2.99    0.30
  -5  -3   6    3.35    0.33
   5   3  -7    3.10    0.58
  -5  -3   7    2.49    0.31
  -5  -3   7    2.73    0.35
   5   3  -8    1.69    0.56
  -5  -3   8    1.28    0.33
   5   3  -9   -0.02    0.51
   5   3 -10   -0.30    0.54
   6   2  10    0.48    0.50
  -6  -2 -10    1.55    0.57
   6   2   9    0.22    0.42
  -6  -2  -9    0.23    0.46
   6   2   8    0.29    0.35
  -6  -2  -8    0.05    0.40
   6   2   7    0.44    0.31
  -6  -2  -7    0.66    0.38
   6   2   6   -0.40    0.23
  -6  -2  -6   -0.62    0.29
   6   2   5    0.89    0.28
  -6  -2  -5    1.11    0.32
   6   2   4    2.64    0.31
  -6  -2  -4    3.19    0.35
   6   2   3   52.66    1.63
  -6  -2  -3   52.22    1.74
   6   2   2   91.87    2.59
  -6  -2  -2   86.64    2.77
   6   2   1    0.27    0.11
  -6  -2  -1    0.08    0.10
  -6  -2  -1    0.17    0.06
   6   2   0    1.28    0.11
  -6  -2   0    1.40    0.11
  -6  -2   0    1.29    0.16
   6   2  -1   24.24    0.81
  -6  -2   1   23.41    0.70
   6   2  -2    4.81    0.31
  -6  -2   2    4.66    0.18
  -6  -2   2    4.79    0.24
   6   2  -3    0.07    0.24
  -6  -2   3    0.17    0.08
  -6  -2   3    0.04    0.10
   6   2  -4   37.32    1.37
  -6  -2   4   36.94    1.14
  -6  -2   4   37.44    1.13
   6   2  -5    9.36    0.67
  -6  -2   5    8.58    0.42
  -6  -2   5    8.62    0.41
   6   2  -6    1.19    0.47
  -6  -2   6    1.87    0.27
  -6  -2   6    1.82    0.26
   6   2  -7   -0.22    0.42
  -6  -2   7   -0.09    0.21
  -6  -2   7   -0.15    0.19
   6   2  -8    2.38    0.58
  -6  -2   8    1.16    0.32
   6   2  -9    0.90    0.57
   6   2 -10    0.41    0.60
   7   1  10   -0.08    0.50
  -7  -1 -10    0.05    0.49
   7   1   9    0.07    0.42
  -7  -1  -9    0.04    0.42
   7   1   8    0.64    0.37
  -7  -1  -8   -0.29    0.37
   7   1   7    0.57    0.33
  -7  -1  -7    0.68    0.38
   7   1   6    1.17    0.33
  -7  -1  -6    1.11    0.37
   7   1   5   22.48    0.94
  -7  -1  -5   22.31    0.96
   7   1   4   27.09    1.00
  -7  -1  -4   26.34    1.03
   7   1   3    8.54    0.44
  -7  -1  -3    9.49    0.47
   7   1   2   -0.11    0.14
  -7  -1  -2    0.06    0.05
  -7  -1  -2    0.33    0.15
   7   1   1    8.69    0.34
  -7  -1  -1    7.95    0.27
  -7  -1  -1    7.98    0.35
   7   1   0   25.29    0.77
  -7  -1   0   25.69    0.87
  -7  -1   0   25.49    0.73
   7   1  -1   84.06    2.59
  -7  -1   1   83.62    2.25
   7   1  -2    0.96    0.19
  -7  -1   2    0.56    0.11
   7   1  -3   62.81    2.08
  -7  -1   3   64.13    1.82
  -7  -1   3   63.35    1.77
   7   1  -4   21.36    0.92
  -7  -1   4   21.74    0.72
  -7  -1   4   22.79    0.74
   7   1  -5    0.51    0.36
  -7  -1   5    0.72    0.17
  -7  -1   5    0.55    0.18
   7   1  -6    0.83    0.45
  -7  -1   6    0.69    0.22
  -7  -1   6    0.80    0.22
   7   1  -7    0.54    0.46
  -7  -1   7    0.49    0.24
  -7  -1   7    0.26    0.21
   7   1  -8    0.70    0.51
   7   1  -9    1.02    0.60
   7   1 -10    0.47    0.61
   8   0  10   -0.18    0.49
  -8   0 -10    0.56    0.52
   8   0   9   -0.51    0.34
  -8   0  -9    0.48    0.45
   8   0   8   -0.01    0.32
  -8   0  -8    0.07    0.39
   8   0   7    0.22    0.31
  -8   0  -7    0.33    0.35
   8   0   6    1.80    0.38
  -8   0  -6    1.82    0.39
   8   0   5    0.30    0.29
  -8   0  -5    0.21    0.29
   8   0   4  145.02    4.27
  -8   0  -4  144.82    4.52
   8   0   3    0.10    0.08
   8   0   3   -0.06    0.16
  -8   0  -3    0.14    0.18
   8   0   2   13.94    0.55
  -8   0  -2   13.33    0.41
  -8   0  -2   14.03    0.55
  -8   0  -1    0.06    0.06
  -8   0  -1   -0.04    0.11
  -8   0   0    0.67    0.13
  -8   0   0    0.66    0.10
  -8   0   0    0.79    0.09
   8   0  -1   -0.16    0.12
  -8   0   1    0.05    0.05
  -8   0   1    0.09    0.08
   8   0  -2    8.13    0.42
  -8   0   2    8.02    0.27
  -8   0   2    8.39    0.34
   8   0  -3   -0.30    0.24
  -8   0   3   -0.04    0.11
  -8   0   3   -0.12    0.09
   8   0  -4   29.19    1.17
  -8   0   4   30.94    0.96
  -8   0   4   30.83    0.95
   8   0  -5    0.33    0.36
  -8   0   5    0.11    0.14
  -8   0   5   -0.13    0.14
   8   0  -6    0.38    0.45
  -8   0   6    0.36    0.20
  -8   0   6    0.17    0.19
   8   0  -7   -0.03    0.43
  -8   0   7   -0.20    0.17
  -8   0   7   -0.15    0.19
   8   0  -8    0.67    0.51
   8   0  -9    0.92    0.57
   8   0 -10    0.66    0.62
   9  -1  10   -0.23    0.49
  -9   1 -10   -0.24    0.45
   9  -1   9    0.00    0.41
  -9   1  -9   -0.14    0.41
   9  -1   8   -0.07    0.33
  -9   1  -8   -0.16    0.37
   9  -1   7    2.56    0.46
  -9   1  -7    3.13    0.47
   9  -1   6    5.35    0.55
  -9   1  -6    5.47    0.53
   9  -1   5   34.66    1.32
  -9   1  -5   35.83    1.34
   9  -1   4    2.87    0.35
  -9   1  -4    2.79    0.33
   9  -1   3    4.27    0.32
   9  -1   3    3.49    0.20
  -9   1  -3    4.11    0.31
  -9   1  -2    8.38    0.29
  -9   1  -2    8.14    0.39
  -9   1  -1   17.83    0.67
  -9   1  -1   18.05    0.61
  -9   1  -1   17.65    0.54
  -9   1   0    7.49    0.35
  -9   1   0    8.12    0.30
  -9   1   0    7.92    0.30
   9  -1  -1  147.74    4.33
  -9   1   1  141.76    3.76
  -9   1   1  135.94    3.97
   9  -1  -2   15.96    0.66
  -9   1   2   16.99    0.55
  -9   1   2   15.35    0.50
   9  -1  -3   53.51    1.79
  -9   1   3   53.44    1.54
  -9   1   3   52.22    1.52
   9  -1  -4   10.56    0.62
  -9   1   4   11.12    0.46
  -9   1   4   10.95    0.42
   9  -1  -5   -0.17    0.36
  -9   1   5   -0.05    0.15
  -9   1   5    0.28    0.16
   9  -1  -6    0.00    0.44
  -9   1   6    0.19    0.19
  -9   1   6    0.35    0.20
   9  -1  -7    1.70    0.53
  -9   1   7    1.75    0.29
  -9   1   7    1.45    0.26
   9  -1  -8    0.61    0.50
   9  -1  -9    3.26    0.69
   9  -1 -10    0.85    0.64
  10  -2  10   -0.54    0.39
 -10   2 -10    0.22    0.47
  10  -2   9   -0.17    0.37
 -10   2  -9    0.29    0.43
  10  -2   8   -0.10    0.34
 -10   2  -8    0.09    0.38
  10  -2   7   -0.27    0.30
 -10   2  -7   -0.18    0.32
  10  -2   6   -0.25    0.29
 -10   2  -6    0.35    0.32
  10  -2   5    4.72    0.48
 -10   2  -5    4.97    0.46
  10  -2   4    6.96    0.48
  10  -2   4    6.70    0.31
 -10   2  -4    7.35    0.46
  10  -2   3    0.08    0.19
  10  -2   3    0.10    0.10
 -10   2  -3   -0.05    0.17
 -10   2  -2    0.07    0.14
 -10   2  -2    0.10    0.12
 -10   2  -1   -0.03    0.14
 -10   2  -1    0.07    0.10
 -10   2  -1   -0.03    0.08
 -10   2   0    0.21    0.09
 -10   2   0    0.38    0.10
 -10   2   0    0.17    0.11
  10  -2  -1    1.88    0.21
 -10   2   1    2.02    0.17
 -10   2   1    1.44    0.13
  10  -2  -2   17.37    0.70
 -10   2   2   16.99    0.56
 -10   2   2   18.12    0.60
  10  -2  -3    0.93    0.28
 -10   2   3    0.75    0.13
 -10   2   3    0.73    0.15
  10  -2  -4    0.09    0.29
 -10   2   4    0.07    0.13
 -10   2   4    0.01    0.13
  10  -2  -5    0.32    0.40
 -10   2   5    0.38    0.17
 -10   2   5    0.57    0.18
  10  -2  -6    4.83    0.62
 -10   2   6    3.86    0.34
 -10   2   6    3.94    0.33
  10  -2  -7    0.09    0.46
 -10   2   7    0.27    0.22
 -10   2   7    0.00    0.19
  10  -2  -8    0.13    0.50
  10  -2  -9    0.05    0.54
  10  -2 -10    0.87    0.64
  11  -3  10    0.19    0.47
 -11   3 -10    0.47    0.50
  11  -3   9   -0.05    0.40
 -11   3  -9   -0.08    0.42
  11  -3   8    0.06    0.36
 -11   3  -8    0.92    0.41
  11  -3   7    1.19    0.43
 -11   3  -7    1.96    0.43
  11  -3   6    4.83    0.55
 -11   3  -6    5.86    0.52
  11  -3   5   -0.12    0.26
 -11   3  -5    0.03    0.27
  11  -3   4    7.33    0.50
  11  -3   4    7.71    0.34
 -11   3  -4    7.76    0.48
  11  -3   3    2.47    0.20
 -11   3  -3    2.16    0.25
 -11   3  -3    2.55    0.27
  11  -3   2    6.74    0.31
 -11   3  -2    6.66    0.36
 -11   3  -2    7.11    0.37
 -11   3  -1    1.50    0.15
 -11   3  -1    1.50    0.17
 -11   3  -1    1.55    0.22
 -11   3   0    0.49    0.12
 -11   3   0    0.68    0.12
  11  -3  -1   12.86    0.53
 -11   3   1   11.92    0.43
 -11   3   1   11.78    0.45
  11  -3  -2   40.27    1.36
 -11   3   2   39.51    1.19
 -11   3   2   39.76    1.18
  11  -3  -3    4.42    0.42
 -11   3   3    4.59    0.28
 -11   3   3    4.35    0.24
  11  -3  -4    8.39    0.58
 -11   3   4    8.58    0.40
 -11   3   4    8.25    0.37
  11  -3  -5    1.36    0.45
 -11   3   5    1.54    0.24
 -11   3   5    2.22    0.25
  11  -3  -6    2.90    0.57
 -11   3   6    3.16    0.32
 -11   3   6    2.98    0.30
  11  -3  -7    0.16    0.46
 -11   3   7    0.44    0.21
  11  -3  -8    0.39    0.52
  11  -3  -9    0.92    0.59
  11  -3 -10   -0.12    0.62
 -12   4 -10    0.04    0.48
  12  -4   9   -0.30    0.40
 -12   4  -9    0.13    0.42
  12  -4   8   -0.18    0.35
 -12   4  -8    0.47    0.41
  12  -4   7    0.08    0.33
 -12   4  -7   -0.06    0.33
  12  -4   6    3.01    0.47
 -12   4  -6    4.32    0.47
  12  -4   5   -0.45    0.24
 -12   4  -5   -0.20    0.25
  12  -4   4    0.09    0.17
 -12   4  -4   -0.02    0.22
  12  -4   3    5.56    0.31
 -12   4  -3    5.00    0.35
 -12   4  -3    5.00    0.36
  12  -4   2    5.86    0.31
 -12   4  -2    5.90    0.34
 -12   4  -2    5.48    0.34
 -12   4  -1    2.42    0.22
 -12   4  -1    2.22    0.19
 -12   4  -1    2.07    0.25
  12  -4   0    3.02    0.31
 -12   4   0    2.91    0.21
 -12   4   0    3.16    0.22
  12  -4  -1    2.06    0.23
 -12   4   1    1.33    0.15
 -12   4   1    1.83    0.18
  12  -4  -2   41.85    1.41
 -12   4   2   40.49    1.24
 -12   4   2   41.16    1.22
  12  -4  -3    0.43    0.27
 -12   4   3    0.02    0.12
 -12   4   3   -0.08    0.11
  12  -4  -4    0.58    0.34
 -12   4   4    0.72    0.18
 -12   4   4    1.09    0.20
  12  -4  -5    2.79    0.51
 -12   4   5    2.24    0.27
 -12   4   5    2.82    0.28
  12  -4  -6    3.83    0.59
 -12   4   6    4.01    0.34
 -12   4   6    3.69    0.34
  12  -4  -7   -0.08    0.46
 -12   4   7    0.14    0.20
  12  -4  -8    0.85    0.54
  12  -4  -9    0.43    0.59
  12  -4 -10    1.52    0.67
 -13   5 -10    0.19    0.48
  13  -5   9   -0.39    0.40
 -13   5  -9   -0.54    0.40
  13  -5   8    0.44    0.41
 -13   5  -8    0.72    0.41
  13  -5   7   -0.09    0.33
 -13   5  -7    0.11    0.32
  13  -5   6    0.35    0.32
 -13   5  -6    1.13    0.35
  13  -5   5    4.77    0.53
 -13   5  -5    5.99    0.48
  13  -5   4    0.01    0.18
 -13   5  -4   -0.12    0.16
 -13   5  -4    0.02    0.23
  13  -5   3    5.86    0.36
 -13   5  -3    6.11    0.39
 -13   5  -3    6.29    0.39
  13  -5   2    3.90    0.30
 -13   5  -2    2.83    0.28
 -13   5  -2    3.52    0.28
 -13   5  -1   -0.06    0.16
 -13   5  -1   -0.27    0.10
 -13   5  -1    0.05    0.11
  13  -5   0    9.95    0.51
 -13   5   0   10.64    0.42
 -13   5   0   10.11    0.42
  13  -5  -1    4.17    0.33
 -13   5   1    4.41    0.25
 -13   5   1    4.71    0.28
  13  -5  -2    2.59    0.30
 -13   5   2    2.62    0.23
 -13   5   2    2.43    0.22
  13  -5  -3   33.88    1.29
 -13   5   3   35.88    1.11
 -13   5   3   34.97    1.10
  13  -5  -4    3.36    0.45
 -13   5   4    2.78    0.27
 -13   5   4    2.69    0.26
  13  -5  -5    1.22    0.48
 -13   5   5    1.44    0.25
 -13   5   5    1.83    0.26
  13  -5  -6    1.21    0.50
 -13   5   6    1.39    0.25
 -13   5   6    1.51    0.27
  13  -5  -7    0.25    0.48
 -13   5   7    0.19    0.21
  13  -5  -8    1.64    0.59
  13  -5  -9   -0.51    0.55
  13  -5 -10    0.44    0.60
  14  -6   9   -0.40    0.40
 -14   6  -9   -0.33    0.41
  14  -6   8    0.21    0.38
 -14   6  -8   -0.24    0.36
  14  -6   7   -0.14    0.31
 -14   6  -7    0.20    0.35
  14  -6   6    3.02    0.47
 -14   6  -6    3.12    0.43
  14  -6   5    0.11    0.31
 -14   6  -5    0.50    0.29
  14  -6   4    0.00    0.21
 -14   6  -4   -0.07    0.18
 -14   6  -4   -0.01    0.23
  14  -6   3    2.40    0.27
 -14   6  -3    2.19    0.29
 -14   6  -3    2.11    0.27
  14  -6   2    1.14    0.23
 -14   6  -2    1.13    0.22
 -14   6  -2    1.46    0.23
 -14   6  -1    0.22    0.16
 -14   6  -1    0.28    0.13
 -14   6  -1    0.45    0.15
  14  -6   0   18.61    0.76
 -14   6   0   18.14    0.67
 -14   6   0   18.69    0.65
  14  -6  -1    2.63    0.27
 -14   6   1    2.71    0.23
 -14   6   1    2.28    0.22
  14  -6  -2   33.53    1.23
 -14   6   2   34.88    1.09
 -14   6   2   35.21    1.11
  14  -6  -3    5.06    0.50
 -14   6   3    4.22    0.31
 -14   6   3    4.00    0.30
  14  -6  -4    1.56    0.41
 -14   6   4    1.10    0.22
 -14   6   4    1.09    0.22
  14  -6  -5   -0.15    0.42
 -14   6   5    0.03    0.18
 -14   6   5   -0.26    0.19
  14  -6  -6    0.91    0.48
 -14   6   6    0.86    0.24
  14  -6  -7    0.22    0.51
 -14   6   7   -0.14    0.19
  14  -6  -8    2.43    0.63
  14  -6  -9    0.15    0.59
  14  -6 -10    1.02    0.64
  15  -7   9   -0.14    0.40
 -15   7  -9    0.14    0.45
  15  -7   8    0.14    0.37
 -15   7  -8    0.27    0.41
  15  -7   7    0.02    0.34
 -15   7  -7    0.70    0.37
  15  -7   6    0.14    0.31
 -15   7  -6    0.74    0.33
 -15   7  -5    9.58    0.59
  15  -7   4    0.08    0.24
 -15   7  -4    0.22    0.24
 -15   7  -4   -0.07    0.19
  15  -7   3    0.41    0.23
 -15   7  -3    0.35    0.20
 -15   7  -3    0.32    0.22
  15  -7   2   -0.11    0.20
 -15   7  -2    0.22    0.20
 -15   7  -2   -0.03    0.16
 -15   7  -1   -0.16    0.13
 -15   7  -1   -0.08    0.14
  15  -7   0    0.16    0.23
 -15   7   0    0.13    0.15
 -15   7   0    0.29    0.15
  15  -7  -1   21.57    0.85
 -15   7   1   21.93    0.78
 -15   7   1   23.14    0.78
  15  -7  -2    7.16    0.48
 -15   7   2    5.83    0.37
 -15   7   2    6.50    0.37
  15  -7  -3   42.12    1.55
 -15   7   3   43.60    1.35
 -15   7   3   43.75    1.37
  15  -7  -4    0.94    0.40
 -15   7   4    0.14    0.18
 -15   7   4    0.35    0.21
  15  -7  -5    1.01    0.47
 -15   7   5    0.68    0.21
 -15   7   5    0.54    0.23
  15  -7  -6    0.11    0.46
 -15   7   6   -0.17    0.18
  15  -7  -7   -0.03    0.50
 -15   7   7   -0.24    0.20
  15  -7  -8    0.04    0.53
  15  -7  -9    1.76    0.65
  16  -8   9    0.12    0.47
  16  -8   8    0.18    0.39
 -16   8  -8    0.80    0.43
  16  -8   7    0.32    0.35
 -16   8  -7    0.24    0.35
  16  -8   6    0.77    0.37
 -16   8  -6    1.45    0.37
 -16   8  -5    0.11    0.22
 -16   8  -5    0.12    0.28
  16  -8   4    2.45    0.34
 -16   8  -4    3.46    0.39
 -16   8  -4    3.18    0.35
  16  -8   3    0.02    0.24
 -16   8  -3    0.21    0.23
 -16   8  -3    0.06    0.19
  16  -8   2    5.10    0.41
 -16   8  -2    4.50    0.38
 -16   8  -2    4.43    0.36
  16  -8   1    2.13    0.30
 -16   8  -1    2.67    0.29
  16  -8   0   16.16    0.71
 -16   8   0   16.79    0.65
 -16   8   0   17.20    0.67
  16  -8  -1    7.75    0.47
 -16   8   1    7.19    0.41
 -16   8   1    7.56    0.41
  16  -8  -2   13.18    0.66
 -16   8   2   13.01    0.57
 -16   8   2   13.02    0.57
  16  -8  -3    0.11    0.34
 -16   8   3   -0.03    0.17
 -16   8   3   -0.11    0.17
  16  -8  -4    4.54    0.54
 -16   8   4    4.57    0.36
 -16   8   4    4.45    0.37
  16  -8  -5   -0.05    0.43
 -16   8   5    0.16    0.19
 -16   8   5    0.40    0.23
  16  -8  -6    5.55    0.66
 -16   8   6    4.44    0.39
  16  -8  -7    1.97    0.60
 -16   8   7    2.58    0.36
  16  -8  -8    1.94    0.61
  16  -8  -9    0.57    0.62
  17  -9   8   -0.04    0.38
  17  -9   7    0.13    0.37
  17  -9   6    1.56    0.41
 -17   9  -6    1.95    0.40
 -17   9  -5    1.92    0.35
 -17   9  -5    1.38    0.32
  17  -9   4   -0.20    0.25
 -17   9  -4    0.14    0.24
 -17   9  -4    0.09    0.21
  17  -9   3    1.79    0.32
 -17   9  -3    1.52    0.29
 -17   9  -3    2.38    0.33
  17  -9   2    0.57    0.28
 -17   9  -2    0.32    0.23
 -17   9  -2    0.13    0.21
  17  -9   1   -0.77    0.28
  17  -9   1   -0.36    0.24
 -17   9  -1    0.18    0.18
  17  -9   0    2.76    0.34
 -17   9   0    2.92    0.31
 -17   9   0    2.78    0.29
  17  -9  -1    4.71    0.43
 -17   9   1    5.41    0.36
 -17   9   1    5.22    0.36
  17  -9  -2   25.21    1.02
 -17   9   2   25.55    0.91
 -17   9   2   25.25    0.92
  17  -9  -3    0.71    0.38
 -17   9   3    0.02    0.20
 -17   9   3    0.09    0.18
  17  -9  -4    0.27    0.41
 -17   9   4    0.47    0.21
 -17   9   4    0.47    0.22
  17  -9  -5    0.56    0.46
 -17   9   5    0.49    0.23
  17  -9  -6   -0.48    0.46
 -17   9   6    0.10    0.23
  17  -9  -7    0.42    0.53
 -17   9   7    0.16    0.25
  17  -9  -8    0.40    0.56
  17  -9  -9    1.07    0.64
  18 -10   8    0.10    0.42
  18 -10   7    0.18    0.36
 -18  10  -5    0.28    0.25
  18 -10   4    4.24    0.42
 -18  10  -4    3.45    0.39
 -18  10  -4    3.62    0.43
  18 -10   3    0.61    0.29
 -18  10  -3    0.60    0.25
 -18  10  -3    0.90    0.27
  18 -10   2    1.52    0.34
 -18  10  -2    1.89    0.27
 -18  10  -2    2.74    0.34
  18 -10   1   18.32    0.80
  18 -10   1   19.15    0.84
 -18  10  -1   17.96    0.77
  18 -10   0    0.47    0.29
 -18  10   0    0.20    0.21
  18 -10  -1    8.07    0.52
 -18  10   1    8.02    0.46
 -18  10   1    8.24    0.47
  18 -10  -2    0.56    0.34
 -18  10   2    0.85    0.23
 -18  10   2    0.93    0.24
  18 -10  -3    0.97    0.39
 -18  10   3    0.86    0.25
 -18  10   3    0.87    0.23
  18 -10  -4    0.11    0.38
 -18  10   4   -0.38    0.16
 -18  10   4   -0.18    0.21
  18 -10  -5    2.17    0.53
 -18  10   5    2.26    0.32
  18 -10  -6    2.12    0.58
 -18  10   6    1.38    0.31
  18 -10  -7    3.79    0.67
 -18  10   7    3.59    0.43
  18 -10  -8    0.55    0.57
  18 -10  -9    0.16    0.59
  19 -11   8   -0.46    0.36
  19 -11   7    0.06    0.36
 -19  11  -5    0.03    0.24
  19 -11   4    0.41    0.32
 -19  11  -4    0.01    0.25
  19 -11   3    3.42    0.41
 -19  11  -3    3.25    0.40
  19 -11   2    0.68    0.33
 -19  11  -2    1.24    0.29
  19 -11   1    0.69    0.33
 -19  11  -1    0.40    0.23
  19 -11   0    3.68    0.43
  19 -11   0    3.30    0.38
 -19  11   0    3.79    0.35
  19 -11  -1    1.85    0.37
 -19  11   1    2.22    0.32
 -19  11   1    1.89    0.28
  19 -11  -2    1.77    0.39
 -19  11   2    1.52    0.28
 -19  11   2    1.82    0.28
  19 -11  -3    0.34    0.37
 -19  11   3    0.19    0.20
 -19  11   3    0.27    0.24
  19 -11  -4   -0.33    0.39
 -19  11   4   -0.26    0.18
 -19  11   4   -0.24    0.22
  19 -11  -5    0.03    0.45
 -19  11   5    0.26    0.25
  19 -11  -6    0.28    0.48
 -19  11   6   -0.16    0.23
  19 -11  -7    0.98    0.54
 -19  11   7    0.23    0.29
  19 -11  -8    0.72    0.56
  19 -11  -9   -0.30    0.57
  20 -12   7   -0.03    0.35
 -20  12  -6    1.07    0.38
 -20  12  -5    0.10    0.26
  20 -12   4    3.36    0.45
 -20  12  -4    3.27    0.43
  20 -12   3    1.25    0.36
 -20  12  -3    1.29    0.33
  20 -12   2    0.00    0.31
 -20  12  -2    0.44    0.25
  20 -12   1    2.96    0.42
 -20  12  -1    2.99    0.36
  20 -12   0    2.46    0.38
 -20  12   0    2.46    0.34
 -20  12   1   -0.02    0.21
 -20  12   2    9.81    0.54
 -20  12   2    9.98    0.55
 -20  12   3   -0.25    0.22
 -20  12   3    0.40    0.22
  20 -12  -4    0.19    0.42
 -20  12   4    0.51    0.27
 -20  12   4    0.62    0.25
  20 -12  -5    1.76    0.52
 -20  12   5    1.42    0.32
  20 -12  -6    0.03    0.49
 -20  12   6   -0.28    0.23
  20 -12  -7   -0.01    0.53
 -20  12   7   -0.27    0.26
  20 -12  -8    0.57    0.58
  21 -13   7   -0.12    0.36
 -21  13  -6    0.08    0.32
 -21  13  -5    0.76    0.33
  21 -13   4    0.69    0.38
 -21  13  -4    0.25    0.28
  21 -13   3    0.74    0.36
 -21  13  -3    0.49    0.28
  21 -13   2    0.22    0.34
 -21  13  -2    0.10    0.24
  21 -13   1    2.59    0.43
 -21  13  -1    3.41    0.40
  21 -13   0    1.15    0.35
 -21  13   0    0.93    0.29
  21 -13  -1    1.86    0.37
 -21  13   1    2.81    0.38
 -21  13   2    0.12    0.24
 -21  13   3    2.39    0.37
 -21  13   3    2.20    0.33
 -21  13   4    0.27    0.25
 -21  13   5    0.03    0.25
 -21  13   6    0.42    0.29
 -21  13   7    0.78    0.34
 -22  14  -6    0.72    0.38
 -22  14  -5    0.31    0.31
  22 -14   4   -0.18    0.35
 -22  14  -4    0.13    0.28
  22 -14   3   -0.61    0.32
 -22  14  -3   -0.45    0.22
  22 -14   2   -0.34    0.34
 -22  14  -2   -0.09    0.24
  22 -14   1    0.67    0.37
 -22  14  -1    1.67    0.34
  22 -14   0    3.30    0.46
 -22  14   0    4.77    0.48
  22 -14  -1    2.78    0.43
 -22  14   1    3.54    0.43
  22 -14  -2    2.34    0.41
 -22  14   2    2.95    0.41
 -22  14   3    0.58    0.31
 -22  14   4   -0.32    0.21
 -22  14   5    0.10    0.27
 -22  14   6    0.25    0.30
 -22  14   7    0.02    0.32
 -23  15  -6   -0.12    0.31
 -23  15  -5    0.33    0.35
  23 -15   4    0.47    0.42
 -23  15  -4   -0.12    0.30
  23 -15   3   -0.04    0.36
 -23  15  -3    0.12    0.30
  23 -15   2   -0.22    0.36
 -23  15  -2    0.38    0.31
  23 -15   1    1.37    0.44
 -23  15  -1    1.43    0.36
  23 -15   0    0.15    0.36
 -23  15   0    0.43    0.33
  23 -15  -1    0.57    0.37
 -23  15   1    0.64    0.33
  23 -15  -2    0.42    0.33
 -23  15   2    0.55    0.32
  23 -15  -3   -0.05    0.32
 -24  16  -5   -0.28    0.31
 -24  16  -4    0.50    0.35
  24 -16   3   -0.12    0.40
 -24  16  -3   -0.08    0.30
  24 -16   2   -0.25    0.36
 -24  16  -2    0.22    0.31
  24 -16   1    1.83    0.48
 -24  16  -1    2.48    0.43
  24 -16   0    1.79    0.45
 -24  16   0    2.18    0.43
  24 -16  -1    4.38    0.55
 -24  16   1    5.66    0.51
  24 -16  -2    0.12    0.36
 -24  16   2   -0.14    0.29
  24 -16  -3   -0.31    0.32
  24 -16  -4    0.10    0.33
  24 -16  -5    0.36    0.35
  24 -16  -6    0.09    0.36
  24 -16  -7    0.60    0.39
 -25  17  -5   -0.30    0.32
 -25  17  -4    0.02    0.31
  25 -17   3   -0.13    0.43
 -25  17  -3   -0.29    0.30
  25 -17   2    0.20    0.42
 -25  17  -2    1.66    0.43
  25 -17   1   -0.33    0.40
 -25  17  -1    0.11    0.31
  25 -17   0   -0.36    0.37
 -25  17   0    0.48    0.35
  25 -17  -1    0.32    0.40
 -25  17   1    1.09    0.37
  25 -17  -2    0.06    0.36
 -25  17   2    0.19    0.33
  25 -17  -3    0.28    0.38
  25 -17  -4    0.38    0.38
  25 -17  -5   -0.28    0.35
  25 -17  -6    0.52    0.40
 -26  18  -4   -0.10    0.34
  26 -18   3   -0.13    0.44
 -26  18  -3   -0.08    0.33
  26 -18   2   -0.08    0.44
 -26  18  -2   -0.13    0.34
  26 -18   1    0.92    0.50
 -26  18  -1    1.64    0.43
  26 -18   0    0.60    0.43
 -26  18   0    0.10    0.35
  26 -18  -1    0.03    0.39
 -26  18   1    0.21    0.35
  26 -18  -2   -0.22    0.39
  26 -18  -3   -0.01    0.39
  26 -18  -4    0.15    0.40
  26 -18  -5    0.29    0.41
  27 -19   3   -0.29    0.47
 -27  19  -3    0.03    0.38
  27 -19   2   -0.31    0.47
 -27  19  -2    0.58    0.40
  27 -19   1    0.53    0.47
 -27  19  -1    0.59    0.39
  27 -19   0    0.45    0.47
 -27  19   0    0.52    0.38
  27 -19  -1    0.64    0.48
 -27  19   1    1.60    0.48
  27 -19  -2    0.39    0.43
  27 -19  -3   -0.01    0.41
  27 -19  -4    0.24    0.44
  28 -20   2   -0.51    0.44
 -28  20  -2    0.34    0.41
  28 -20   1    0.07    0.47
 -28  20  -1    0.12    0.40
  28 -20   0   -0.14    0.46
 -28  20   0   -0.43    0.35
  28 -20  -1    0.29    0.47
  28 -20  -2    0.76    0.49
 -29  21  -1    0.20    0.40
 -29  21   0    0.74    0.44
 -17  27   2   -0.06    0.39
  17 -27  -2    0.19    0.48
 -17  27   1   -0.05    0.34
  17 -27  -1   -0.02    0.47
 -17  27   0   -0.12    0.36
  17 -27   0   -0.69    0.46
 -17  27  -1    0.02    0.34
  17 -27   1   -0.33    0.45
 -16  26   4    0.28    0.43
  16 -26  -4    0.38    0.48
 -16  26   3   -0.26    0.37
  16 -26  -3   -0.08    0.45
 -16  26   2    0.10    0.38
  16 -26  -2    0.44    0.47
 -16  26   1   -0.11    0.33
  16 -26  -1   -0.39    0.42
 -16  26   0    0.30    0.37
  16 -26   0   -0.09    0.45
 -16  26  -1   -0.29    0.31
  16 -26   1   -0.27    0.44
 -16  26  -2    0.11    0.35
  16 -26   2   -0.17    0.44
 -16  26  -3    0.61    0.39
  16 -26   3   -0.16    0.44
 -15  25   5   -0.24    0.39
  15 -25  -5   -0.35    0.45
 -15  25   4   -0.24    0.36
  15 -25  -4   -0.74    0.44
 -15  25   3    0.84    0.41
  15 -25  -3    0.14    0.46
 -15  25   2    1.58    0.44
  15 -25  -2    1.28    0.49
 -15  25   1   -0.13    0.35
  15 -25  -1   -0.22    0.40
 -15  25   0    0.20    0.32
  15 -25   0   -0.03    0.40
 -15  25  -1    1.35    0.41
  15 -25   1    0.88    0.46
 -15  25  -2    0.29    0.34
  15 -25   2   -0.40    0.41
 -15  25  -3    0.55    0.35
  15 -25   3   -0.19    0.43
 -15  25  -4    0.90    0.40
  15 -25   4    0.12    0.45
  15 -25   5    0.36    0.45
 -14  24   6    0.12    0.43
 -14  24   5    1.24    0.47
  14 -24  -5    0.82    0.47
 -14  24   4    0.56    0.41
  14 -24  -4    0.47    0.45
 -14  24   3   -0.23    0.33
  14 -24  -3   -0.29    0.39
 -14  24   2    0.12    0.36
  14 -24  -2    0.14    0.41
 -14  24   1    2.30    0.45
  14 -24  -1    3.55    0.55
 -14  24   0   -0.02    0.30
  14 -24   0    0.80    0.42
 -14  24  -1   -0.06    0.32
  14 -24   1   -0.09    0.37
 -14  24  -2    0.07    0.28
  14 -24   2   -0.62    0.38
 -14  24  -3    0.61    0.36
  14 -24   3    1.09    0.45
 -14  24  -4   -0.17    0.28
  14 -24   4   -0.20    0.43
 -14  24  -5   -0.02    0.32
  14 -24   5   -0.10    0.43
 -13  23   6   -0.22    0.39
 -13  23   5    0.26    0.39
  13 -23  -5   -0.50    0.37
 -13  23   4    1.30    0.43
  13 -23  -4    1.98    0.47
 -13  23   3   -0.18    0.32
  13 -23  -3   -0.13    0.36
 -13  23   2    3.86    0.50
  13 -23  -2    2.65    0.52
 -13  23   1    0.30    0.30
  13 -23  -1   -0.27    0.39
 -13  23   0   -0.42    0.25
  13 -23   0   -0.67    0.33
 -13  23  -1    0.38    0.31
  13 -23   1    0.00    0.38
 -13  23  -2    0.92    0.35
  13 -23   2    0.59    0.41
 -13  23  -3   -0.37    0.24
  13 -23   3   -0.27    0.38
 -13  23  -4    3.83    0.52
  13 -23   4    2.93    0.56
 -13  23  -5   -0.31    0.29
  13 -23   5   -0.26    0.41
  13 -23   6   -0.29    0.41
 -12  22   7    0.34    0.44
 -12  22   6   -0.19    0.40
 -12  22   5    0.04    0.37
  12 -22  -5   -0.51    0.35
 -12  22   4    0.07    0.33
  12 -22  -4   -0.24    0.36
 -12  22   3    1.48    0.39
  12 -22  -3    1.47    0.41
 -12  22   2    0.24    0.32
  12 -22  -2    0.38    0.37
 -12  22   1    2.00    0.40
  12 -22  -1    1.92    0.45
 -12  22   0   -0.09    0.27
  12 -22   0   -0.34    0.32
 -12  22  -1    1.20    0.35
  12 -22   1    0.90    0.40
 -12  22  -2   -0.16    0.26
  12 -22   2   -0.14    0.37
 -12  22  -3    0.18    0.30
  12 -22   3    0.15    0.38
 -12  22  -4   -0.12    0.26
  12 -22   4    0.02    0.39
 -12  22  -5    0.72    0.37
  12 -22   5   -0.09    0.40
 -12  22  -6   -0.07    0.32
  12 -22   6    0.13    0.39
 -11  21   7   -0.11    0.42
 -11  21   6    0.62    0.43
 -11  21   5    0.36    0.36
  11 -21  -5    0.93    0.38
 -11  21   4    4.15    0.52
  11 -21  -4    4.61    0.52
 -11  21   3    0.02    0.30
  11 -21  -3    0.67    0.36
 -11  21   2    0.63    0.31
  11 -21  -2    0.57    0.37
 -11  21   1   -0.07    0.27
  11 -21  -1   -0.46    0.30
 -11  21   0    0.30    0.27
  11 -21   0    0.41    0.35
 -11  21  -1    1.83    0.35
  11 -21   1    0.09    0.33
 -11  21  -2    2.62    0.41
  11 -21   2    2.32    0.46
 -11  21  -3    1.68    0.38
  11 -21   3    2.70    0.47
 -11  21  -4    3.72    0.48
  11 -21   4    2.36    0.48
 -11  21  -5   -0.01    0.29
  11 -21   5    0.28    0.39
 -11  21  -6    0.38    0.35
  11 -21   6   -0.05    0.35
 -11  21  -7   -0.32    0.30
 -10  20   8   -0.42    0.38
 -10  20   7    0.45    0.42
 -10  20   6   -0.28    0.35
 -10  20   5   -0.33    0.31
  10 -20  -5    0.41    0.33
 -10  20   4    1.11    0.40
  10 -20  -4    0.40    0.34
 -10  20   3    0.73    0.33
  10 -20  -3    0.73    0.36
 -10  20   2    0.11    0.26
  10 -20  -2   -0.56    0.29
 -10  20   1   -0.29    0.23
  10 -20  -1   -0.28    0.29
 -10  20   0    0.45    0.26
  10 -20   0    0.18    0.31
 -10  20  -1    3.12    0.38
  10 -20   1    1.72    0.39
 -10  20  -2    0.09    0.23
  10 -20   2    0.01    0.32
 -10  20  -3   -0.06    0.24
  10 -20   3    0.04    0.32
 -10  20  -4    2.02    0.38
  10 -20   4    1.51    0.42
 -10  20  -5    0.52    0.31
  10 -20   5   -0.04    0.37
 -10  20  -6   -0.03    0.31
  10 -20   6    0.06    0.35
 -10  20  -7    0.11    0.33
  -9  19   8    0.00    0.41
  -9  19   7    0.46    0.40
  -9  19   6    0.37    0.35
  -9  19   5    5.77    0.56
   9 -19  -5    3.96    0.46
  -9  19   4    0.31    0.32
   9 -19  -4    0.01    0.29
  -9  19   3    1.07    0.33
   9 -19  -3    1.26    0.34
  -9  19   2    2.02    0.35
   9 -19  -2    1.52    0.35
  -9  19   1    0.29    0.25
   9 -19  -1    0.55    0.34
  -9  19   0    2.35    0.35
   9 -19   0    2.26    0.39
  -9  19  -1    2.19    0.33
   9 -19   1    1.83    0.38
  -9  19  -2    0.39    0.26
   9 -19   2   -0.10    0.30
  -9  19  -3    5.62    0.46
   9 -19   3    5.48    0.52
  -9  19  -4   -0.18    0.22
   9 -19   4    0.01    0.33
  -9  19  -5   -0.21    0.25
   9 -19   5   -0.22    0.32
  -9  19  -6    0.27    0.32
   9 -19   6   -0.05    0.34
  -9  19  -7   -0.25    0.31
  -9  19  -8    0.13    0.37
  -8  18   9   -0.10    0.44
  -8  18   8   -0.14    0.40
  -8  18   7    0.66    0.40
  -8  18   6    0.53    0.34
  -8  18   5   -0.07    0.29
   8 -18  -5   -0.20    0.28
  -8  18   4   -0.22    0.29
   8 -18  -4   -0.23    0.25
  -8  18   3    3.75    0.44
   8 -18  -3    3.76    0.42
  -8  18   2    0.71    0.29
   8 -18  -2    0.75    0.33
  -8  18   1    1.19    0.29
   8 -18  -1    1.20    0.35
  -8  18   0    2.54    0.36
   8 -18   0    3.62    0.44
  -8  18  -1    0.37    0.24
   8 -18   1    0.06    0.29
  -8  18  -2   -0.24    0.18
   8 -18   2   -0.03    0.29
  -8  18  -3    0.01    0.20
   8 -18   3    0.18    0.29
  -8  18  -4    0.13    0.23
   8 -18   4    0.42    0.32
  -8  18  -5    1.05    0.33
   8 -18   5    1.04    0.36
  -8  18  -6   -0.32    0.26
   8 -18   6   -0.01    0.31
  -8  18  -7    0.19    0.32
  -8  18  -8   -0.12    0.32
  -7  17   9   -0.45    0.40
  -7  17   8    0.54    0.41
  -7  17   7   -0.02    0.35
  -7  17   6   -0.63    0.29
  -7  17   5    1.41    0.36
   7 -17  -5    1.34    0.31
  -7  17   4    7.12    0.50
   7 -17  -4    6.98    0.49
  -7  17   3    0.24    0.28
   7 -17  -3    0.20    0.26
  -7  17   2   15.97    0.74
   7 -17  -2   15.48    0.73
  -7  17   1   -0.19    0.20
   7 -17  -1    0.20    0.28
  -7  17   0    1.15    0.27
   7 -17   0    1.08    0.33
  -7  17  -1    3.92    0.38
   7 -17   1    3.36    0.42
  -7  17  -2    0.47    0.23
   7 -17   2    0.30    0.30
  -7  17  -3    0.19    0.22
   7 -17   3    0.04    0.29
  -7  17  -4    2.07    0.35
   7 -17   4    2.25    0.39
  -7  17  -5    0.21    0.27
   7 -17   5    0.13    0.30
  -7  17  -6    2.56    0.44
   7 -17   6    2.00    0.39
  -7  17  -7    0.10    0.31
  -7  17  -8    0.14    0.35
   7 -17   9   -0.37    0.34
  -6  16   9    0.24    0.44
   6 -16  -9    0.45    0.52
  -6  16   8    0.27    0.40
   6 -16  -8    0.30    0.48
  -6  16   7    0.00    0.35
   6 -16  -7    0.02    0.41
  -6  16   6   -0.02    0.29
   6 -16  -6    0.55    0.38
  -6  16   5    7.55    0.53
   6 -16  -5    7.29    0.48
   6 -16  -5    6.72    0.55
  -6  16   4    4.80    0.43
   6 -16  -4    4.99    0.42
   6 -16  -4    5.11    0.45
  -6  16   3    1.71    0.33
   6 -16  -3    1.79    0.32
  -6  16   2   -0.17    0.23
   6 -16  -2   -0.45    0.24
  -6  16   1    0.26    0.21
   6 -16  -1    0.11    0.28
  -6  16   0    3.02    0.33
   6 -16   0    3.39    0.39
  -6  16  -1    2.43    0.31
   6 -16   1    2.92    0.38
  -6  16  -2    0.80    0.24
   6 -16   2    1.03    0.32
  -6  16  -3   24.84    1.01
   6 -16   3   27.76    1.03
  -6  16  -4    1.01    0.28
   6 -16   4    0.74    0.31
  -6  16  -5    0.09    0.24
   6 -16   5    0.55    0.30
  -6  16  -6    1.38    0.37
   6 -16   6    1.46    0.35
  -6  16  -7   -0.29    0.28
   6 -16   9    0.26    0.37
  -5  15   9   -0.10    0.41
   5 -15  -9    0.72    0.52
  -5  15   8    0.36    0.37
   5 -15  -8    0.74    0.48
  -5  15   7    0.26    0.33
   5 -15  -7   -0.11    0.41
  -5  15   6    0.08    0.30
   5 -15  -6    0.50    0.37
  -5  15   5    0.02    0.28
   5 -15  -5   -0.13    0.31
   5 -15  -5    0.19    0.23
  -5  15   4   14.57    0.69
   5 -15  -4   14.66    0.72
   5 -15  -4   14.67    0.65
  -5  15   3    4.85    0.41
   5 -15  -3    5.58    0.42
   5 -15  -3    4.91    0.39
  -5  15   2   13.04    0.62
   5 -15  -2   12.64    0.61
  -5  15   1    0.00    0.19
   5 -15  -1   -0.21    0.22
  -5  15   0    1.52    0.25
   5 -15   0    1.71    0.31
  -5  15  -1    1.94    0.27
   5 -15   1    1.29    0.30
  -5  15  -2    0.89    0.24
   5 -15   2    0.90    0.30
  -5  15  -3    9.11    0.52
   5 -15   3    9.57    0.58
  -5  15  -4    8.47    0.53
   5 -15   4    7.97    0.55
  -5  15  -5    1.92    0.35
   5 -15   5    1.59    0.32
  -5  15  -6    0.05    0.25
   5 -15   6    0.03    0.26
  -5  15  -7    0.08    0.30
   5 -15   8   -0.10    0.31
   5 -15   9    0.23    0.39
  -4  14   9   -0.13    0.41
   4 -14  -9   -0.28    0.48
  -4  14   8   -0.08    0.34
   4 -14  -8    0.44    0.46
  -4  14   7    0.31    0.34
   4 -14  -7   -0.04    0.41
  -4  14   6    2.97    0.42
   4 -14  -6    2.91    0.48
  -4  14   5    4.01    0.42
   4 -14  -5    3.53    0.34
   4 -14  -5    3.76    0.45
  -4  14   4   12.54    0.62
   4 -14  -4   12.56    0.58
   4 -14  -4   12.26    0.67
  -4  14   3   -0.24    0.21
   4 -14  -3   -0.30    0.21
   4 -14  -3   -0.38    0.22
  -4  14   2   -0.23    0.18
   4 -14  -2    0.53    0.24
   4 -14  -2    0.10    0.16
  -4  14   1    0.20    0.19
   4 -14  -1   -0.20    0.22
  -4  14   0   11.70    0.53
   4 -14   0   11.38    0.56
  -4  14  -1   15.21    0.65
   4 -14   1   16.76    0.69
  -4  14  -2   14.93    0.65
   4 -14   2   16.28    0.69
  -4  14  -3    5.67    0.41
   4 -14   3    6.44    0.49
  -4  14  -4    2.31    0.34
  -4  14  -4    2.26    0.32
   4 -14   4    2.04    0.34
  -4  14  -5   -0.09    0.21
   4 -14   5   -0.10    0.25
  -4  14  -6   -0.08    0.24
   4 -14   6   -0.20    0.24
  -4  14  -7    0.03    0.28
   4 -14   7   -0.17    0.25
   4 -14   8    0.96    0.39
   4 -14   9    0.44    0.40
  -3  13  10    0.06    0.45
   3 -13 -10    0.20    0.50
  -3  13   9   -0.58    0.36
   3 -13  -9    0.17    0.51
  -3  13   8   -0.70    0.32
   3 -13  -8    0.53    0.47
  -3  13   7   -0.38    0.30
   3 -13  -7    0.52    0.42
  -3  13   6   -0.33    0.28
   3 -13  -6   -0.01    0.37
  -3  13   5    4.26    0.43
   3 -13  -5    4.22    0.47
   3 -13  -5    3.98    0.36
  -3  13   4    6.35    0.44
   3 -13  -4    5.89    0.40
   3 -13  -4    6.19    0.49
  -3  13   3    7.41    0.45
   3 -13  -3    8.35    0.44
   3 -13  -3    7.92    0.46
  -3  13   2    0.18    0.19
   3 -13  -2   -0.06    0.15
   3 -13  -2    0.16    0.20
  -3  13   1    0.54    0.19
   3 -13  -1    0.58    0.21
  -3  13   0    7.44    0.40
   3 -13   0    7.47    0.45
  -3  13  -1    0.06    0.15
   3 -13   1    0.08    0.20
  -3  13  -2    5.21    0.35
   3 -13   2    5.05    0.39
  -3  13  -3   12.17    0.58
  -3  13  -3   12.44    0.55
   3 -13   3   12.52    0.61
  -3  13  -4    1.42    0.31
  -3  13  -4    1.43    0.29
   3 -13   4    1.24    0.29
  -3  13  -5    0.52    0.27
  -3  13  -5    0.52    0.32
   3 -13   5    0.63    0.27
  -3  13  -6    1.64    0.35
  -3  13  -6    1.46    0.40
   3 -13   6    1.66    0.31
  -3  13  -7    0.13    0.28
  -3  13  -7    0.01    0.37
   3 -13   7    0.25    0.26
   3 -13   8    0.54    0.33
   3 -13   9   -0.17    0.32
  -2  12  10   -0.15    0.43
   2 -12 -10   -0.29    0.50
  -2  12   9   -0.19    0.37
   2 -12  -9   -0.09    0.49
  -2  12   8    0.48    0.36
   2 -12  -8    1.46    0.51
  -2  12   7    0.02    0.32
   2 -12  -7    0.14    0.40
  -2  12   6    5.17    0.49
   2 -12  -6    5.39    0.56
  -2  12   5    1.01    0.31
   2 -12  -5    1.48    0.25
   2 -12  -5    1.14    0.37
  -2  12   4    0.24    0.25
   2 -12  -4   -0.07    0.28
   2 -12  -4    0.16    0.18
  -2  12   3   10.68    0.52
   2 -12  -3   10.01    0.53
   2 -12  -3   10.64    0.47
  -2  12   2    0.02    0.17
   2 -12  -2    0.15    0.16
   2 -12  -2    0.27    0.19
  -2  12   1    2.70    0.27
   2 -12  -1    3.40    0.30
  -2  12   0   65.85    2.00
   2 -12   0   67.07    1.92
  -2  12  -1    1.62    0.22
   2 -12   1    1.80    0.26
  -2  12  -2   33.85    1.13
   2 -12   2   33.96    1.11
  -2  12  -3    0.78    0.20
  -2  12  -3    0.73    0.24
   2 -12   3    1.04    0.25
  -2  12  -4    0.03    0.19
  -2  12  -4   -0.03    0.27
   2 -12   4   -0.39    0.19
  -2  12  -5    2.18    0.40
  -2  12  -5    1.97    0.35
   2 -12   5    1.91    0.31
  -2  12  -6    1.71    0.42
  -2  12  -6    1.21    0.31
   2 -12   6    1.22    0.28
  -2  12  -7    1.12    0.42
   2 -12   7    0.06    0.24
  -2  12  -8    1.87    0.53
   2 -12   8    2.70    0.48
  -2  12  -9    0.50    0.50
   2 -12   9   -0.09    0.32
  -1  11  10   -0.09    0.43
   1 -11 -10    0.54    0.52
  -1  11   9   -0.62    0.36
   1 -11  -9    0.08    0.47
  -1  11   8    0.55    0.36
   1 -11  -8    0.77    0.47
  -1  11   7   -0.04    0.30
   1 -11  -7    0.30    0.40
  -1  11   6    0.59    0.30
   1 -11  -6    0.73    0.39
  -1  11   5    4.94    0.42
   1 -11  -5    5.42    0.35
   1 -11  -5    5.83    0.54
  -1  11   4    3.13    0.35
   1 -11  -4    2.60    0.37
   1 -11  -4    2.78    0.26
  -1  11   3    1.62    0.26
   1 -11  -3    1.75    0.22
   1 -11  -3    1.26    0.25
  -1  11   2    8.02    0.41
   1 -11  -2    8.67    0.41
   1 -11  -2    8.14    0.40
  -1  11   1    6.89    0.36
   1 -11  -1    7.59    0.40
  -1  11   0    6.57    0.35
   1 -11   0    6.72    0.38
  -1  11  -1    4.37    0.29
   1 -11   1    4.80    0.33
  -1  11  -2    5.25    0.32
  -1  11  -2    5.53    0.33
   1 -11   2    5.59    0.38
  -1  11  -3    5.30    0.35
  -1  11  -3    5.05    0.39
   1 -11   3    5.13    0.38
  -1  11  -4    2.37    0.30
  -1  11  -4    2.48    0.36
   1 -11   4    2.58    0.30
  -1  11  -5   -0.19    0.21
  -1  11  -5    0.43    0.35
   1 -11   5   -0.18    0.21
  -1  11  -6    0.60    0.27
  -1  11  -6    0.75    0.39
   1 -11   6    0.69    0.24
  -1  11  -7    1.04    0.46
   1 -11   7    0.45    0.24
   1 -11   7    0.30    0.29
  -1  11  -8    0.20    0.46
   1 -11   8   -0.02    0.30
  -1  11  -9   -0.05    0.51
   1 -11   9   -0.18    0.31
  -1  11 -10    0.91    0.56
   0  10  10   -0.51    0.42
   0 -10 -10   -0.29    0.49
   0  10   9   -0.18    0.40
   0 -10  -9    0.13    0.48
   0  10   8    0.90    0.40
   0 -10  -8    0.67    0.46
   0  10   7    0.63    0.34
   0 -10  -7    0.78    0.43
   0  10   6    0.83    0.32
   0 -10  -6    0.88    0.39
   0  10   5    6.20    0.46
   0 -10  -5    6.71    0.35
   0 -10  -5    6.45    0.55
   0  10   4    5.05    0.37
   0 -10  -4    5.13    0.30
   0 -10  -4    5.59    0.44
   0  10   3   30.95    1.04
   0 -10  -3   30.01    0.93
   0 -10  -3   29.26    1.09
   0  10   2    2.76    0.26
   0 -10  -2    2.02    0.22
   0 -10  -2    2.32    0.22
   0  10   1   15.39    0.56
   0 -10  -1   14.34    0.53
   0 -10  -1   13.60    0.55
   0  10   0   43.98    1.32
   0 -10   0   40.59    1.26
   0  10  -1   13.31    0.52
   0 -10   1   13.44    0.54
   0  10  -2    2.54    0.24
   0  10  -2    2.63    0.24
   0 -10   2    2.29    0.25
   0  10  -3   32.00    1.06
   0  10  -3   30.84    1.11
   0 -10   3   30.19    1.00
   0  10  -4    4.77    0.37
   0  10  -4    5.18    0.46
   0 -10   4    5.58    0.38
   0  10  -5    6.07    0.56
   0  10  -5    6.53    0.46
   0 -10   5    6.97    0.43
   0  10  -6    0.29    0.39
   0  10  -6    0.52    0.26
   0 -10   6    0.78    0.24
   0  10  -7    0.96    0.45
   0 -10   7    1.15    0.33
   0 -10   7    1.17    0.27
   0  10  -8    1.34    0.52
   0 -10   8    1.07    0.36
   0  10  -9    0.18    0.49
   0 -10   9   -0.14    0.32
   0  10 -10    0.01    0.51
   1   9  10   -0.16    0.45
  -1  -9 -10    0.26    0.53
   1   9   9    1.15    0.44
  -1  -9  -9    0.76    0.51
   1   9   8   -0.15    0.33
  -1  -9  -8    0.77    0.46
   1   9   7   -0.04    0.30
  -1  -9  -7    0.28    0.40
   1   9   6    0.69    0.29
  -1  -9  -6    0.22    0.37
   1   9   5    0.83    0.27
  -1  -9  -5    0.92    0.35
  -1  -9  -5    0.77    0.17
   1   9   4    1.25    0.26
  -1  -9  -4    0.89    0.30
  -1  -9  -4    0.98    0.17
   1   9   3   15.69    0.62
  -1  -9  -3   16.28    0.56
  -1  -9  -3   15.02    0.67
   1   9   2    4.40    0.29
  -1  -9  -2    4.18    0.29
  -1  -9  -2    4.70    0.28
   1   9   1    8.73    0.37
  -1  -9  -1    6.93    0.37
  -1  -9  -1    6.81    0.33
   1   9   0    5.22    0.28
  -1  -9   0    4.93    0.30
  -1  -9   0    4.47    0.23
   1   9  -1   42.23    1.32
   1   9  -1   42.07    1.27
  -1  -9   1   40.76    1.24
   1   9  -2    5.92    0.31
   1   9  -2    5.39    0.35
  -1  -9   2    5.63    0.34
   1   9  -3    6.98    0.44
   1   9  -3    6.60    0.36
  -1  -9   3    5.82    0.38
   1   9  -4    3.59    0.41
   1   9  -4    3.30    0.32
  -1  -9   4    3.51    0.31
   1   9  -5    4.10    0.37
   1   9  -5    4.89    0.51
  -1  -9   5    4.77    0.36
   1   9  -6    0.06    0.40
  -1  -9   6    0.20    0.20
   1   9  -7    2.54    0.53
  -1  -9   7    2.15    0.38
  -1  -9   7    2.41    0.32
   1   9  -8    1.06    0.53
  -1  -9   8    0.66    0.32
   1   9  -9    0.76    0.53
  -1  -9   9    0.63    0.35
   1   9 -10   -0.01    0.56
   2   8  10   -0.35    0.45
  -2  -8 -10   -0.28    0.52
   2   8   9   -0.06    0.37
  -2  -8  -9    0.20    0.47
   2   8   8   -0.05    0.34
  -2  -8  -8   -0.06    0.42
   2   8   7    0.58    0.33
  -2  -8  -7    0.79    0.41
   2   8   6    1.97    0.35
  -2  -8  -6    1.61    0.43
   2   8   5    3.36    0.37
  -2  -8  -5    3.66    0.44
   2   8   4   35.11    1.18
  -2  -8  -4   33.81    1.00
  -2  -8  -4   35.60    1.29
   2   8   3   18.61    0.68
  -2  -8  -3   16.70    0.57
  -2  -8  -3   17.34    0.73
   2   8   2    7.84    0.37
  -2  -8  -2    7.35    0.33
  -2  -8  -2    6.74    0.37
   2   8   1    3.69    0.25
  -2  -8  -1    3.68    0.25
  -2  -8  -1    4.31    0.24
   2   8   0    0.44    0.12
  -2  -8   0    0.39    0.14
  -2  -8   0    0.38    0.11
   2   8  -1   39.92    1.19
   2   8  -1   39.86    1.24
  -2  -8   1   37.73    1.15
   2   8  -2   44.74    1.47
   2   8  -2   45.74    1.37
  -2  -8   2   43.54    1.31
   2   8  -3   23.94    0.84
   2   8  -3   24.91    0.93
  -2  -8   3   24.08    0.80
   2   8  -4    9.76    0.61
   2   8  -4    9.36    0.48
  -2  -8   4    9.45    0.45
   2   8  -5    2.00    0.29
   2   8  -5    2.40    0.45
  -2  -8   5    2.90    0.29
   2   8  -6    0.45    0.42
  -2  -8   6    0.37    0.21
  -2  -8   6    0.13    0.23
   2   8  -7    0.27    0.44
  -2  -8   7   -0.16    0.21
  -2  -8   7   -0.16    0.22
   2   8  -8    0.01    0.50
  -2  -8   8   -0.49    0.25
   2   8  -9    1.69    0.59
   2   8 -10    1.99    0.66
   3   7  10   -0.61    0.46
  -3  -7 -10    0.69    0.53
   3   7   9    0.07    0.40
  -3  -7  -9   -0.05    0.43
   3   7   8   -0.45    0.30
  -3  -7  -8    0.02    0.41
   3   7   7    4.85    0.50
  -3  -7  -7    5.30    0.59
   3   7   6   -0.27    0.24
  -3  -7  -6    0.58    0.36
   3   7   5    0.33    0.23
  -3  -7  -5   -0.27    0.28
   3   7   4    0.66    0.21
  -3  -7  -4    1.22    0.30
  -3  -7  -4    1.14    0.13
   3   7   3   18.11    0.67
  -3  -7  -3   17.59    0.55
  -3  -7  -3   18.54    0.74
   3   7   2    2.62    0.23
  -3  -7  -2    2.06    0.22
  -3  -7  -2    2.21    0.17
   3   7   1   23.49    0.79
  -3  -7  -1   24.67    0.82
  -3  -7  -1   24.93    0.74
   3   7   0    0.19    0.10
  -3  -7   0    0.20    0.12
  -3  -7   0    0.23    0.11
   3   7  -1   94.25    2.62
   3   7  -1   89.88    2.80
  -3  -7   1   91.72    2.49
   3   7  -2    0.89    0.14
   3   7  -2    0.95    0.20
  -3  -7   2    0.52    0.15
   3   7  -3    3.63    0.37
   3   7  -3    3.19    0.25
  -3  -7   3    2.81    0.25
   3   7  -4    0.11    0.28
   3   7  -4   -0.05    0.15
  -3  -7   4    0.01    0.15
   3   7  -5    0.31    0.37
  -3  -7   5   -0.05    0.17
   3   7  -6    0.60    0.43
  -3  -7   6    0.52    0.22
  -3  -7   6    0.53    0.25
   3   7  -7    7.18    0.72
  -3  -7   7    6.87    0.49
  -3  -7   7    7.90    0.47
   3   7  -8    1.39    0.54
  -3  -7   8    0.63    0.32
   3   7  -9    3.02    0.65
   3   7 -10   -0.22    0.55
   4   6  10   -0.52    0.44
  -4  -6 -10    0.12    0.49
   4   6   9    0.22    0.38
  -4  -6  -9    0.36    0.47
   4   6   8   -0.49    0.30
  -4  -6  -8    0.80    0.42
   4   6   7    0.04    0.29
  -4  -6  -7   -0.14    0.37
   4   6   6    6.68    0.49
  -4  -6  -6    7.19    0.59
   4   6   5   -0.14    0.20
  -4  -6  -5    0.29    0.29
   4   6   4    4.17    0.34
  -4  -6  -4    4.79    0.41
   4   6   3    2.65    0.25
  -4  -6  -3    2.63    0.28
   4   6   2    0.68    0.16
  -4  -6  -2    0.71    0.16
  -4  -6  -2    0.61    0.11
   4   6   1   20.25    0.67
  -4  -6  -1   20.89    0.62
  -4  -6  -1   20.30    0.71
   4   6   0   68.90    1.94
  -4  -6   0   65.21    2.11
  -4  -6   0   68.32    1.83
   4   6  -1    7.86    0.30
   4   6  -1    7.88    0.33
  -4  -6   1    7.96    0.34
   4   6  -2   22.29    0.81
   4   6  -2   22.79    0.72
  -4  -6   2   23.11    0.73
   4   6  -3    0.05    0.12
   4   6  -3   -0.03    0.23
  -4  -6   3   -0.19    0.11
   4   6  -4    2.74    0.39
   4   6  -4    2.64    0.25
  -4  -6   4    2.87    0.25
   4   6  -5    4.21    0.51
  -4  -6   5    4.46    0.32
  -4  -6   5    3.75    0.32
   4   6  -6    0.16    0.44
  -4  -6   6    0.10    0.20
  -4  -6   6    0.44    0.22
   4   6  -7   -0.46    0.43
  -4  -6   7    0.38    0.26
  -4  -6   7    0.33    0.22
   4   6  -8    4.04    0.66
  -4  -6   8    3.91    0.45
   4   6  -9    0.64    0.55
   4   6 -10    0.08    0.59
   5   5  10    0.25    0.47
  -5  -5 -10    0.02    0.51
   5   5   9    0.09    0.38
  -5  -5  -9    0.87    0.48
   5   5   8    0.41    0.35
  -5  -5  -8   -0.15    0.40
   5   5   7    1.71    0.39
  -5  -5  -7    1.89    0.44
   5   5   6    1.01    0.32
  -5  -5  -6    0.24    0.35
   5   5   5    0.80    0.26
  -5  -5  -5    0.92    0.32
   5   5   4   13.20    0.60
  -5  -5  -4   13.72    0.66
   5   5   3    0.99    0.19
  -5  -5  -3    0.60    0.21
   5   5   2    1.18    0.17
  -5  -5  -2    1.10    0.10
  -5  -5  -2    0.80    0.18
   5   5   1   22.29    0.70
  -5  -5  -1   21.97    0.63
  -5  -5  -1   21.17    0.75
   5   5   0    1.09    0.13
  -5  -5   0    1.00    0.12
  -5  -5   0    1.17    0.16
   5   5  -1   80.31    2.31
   5   5  -1   84.03    2.53
  -5  -5   1   81.21    2.21
   5   5  -2    0.26    0.17
   5   5  -2    0.08    0.08
  -5  -5   2    0.01    0.11
   5   5  -3    0.16    0.11
   5   5  -3    0.03    0.22
  -5  -5   3   -0.04    0.11
   5   5  -4   14.76    0.72
  -5  -5   4   15.04    0.56
  -5  -5   4   14.85    0.57
   5   5  -5    1.19    0.41
  -5  -5   5    2.18    0.25
  -5  -5   5    1.66    0.24
   5   5  -6   -0.52    0.41
  -5  -5   6   -0.07    0.19
  -5  -5   6    0.04    0.19
   5   5  -7   10.80    0.81
  -5  -5   7    9.39    0.56
  -5  -5   7    9.18    0.52
   5   5  -8    0.69    0.52
  -5  -5   8    0.22    0.25
   5   5  -9    0.57    0.55
   5   5 -10   -0.34    0.56
   6   4  10   -1.09    0.42
  -6  -4 -10    0.08    0.51
   6   4   9   -0.10    0.39
  -6  -4  -9    0.46    0.45
   6   4   8    0.60    0.39
  -6  -4  -8    0.83    0.43
   6   4   7    0.53    0.33
  -6  -4  -7    0.67    0.40
   6   4   6    4.12    0.46
  -6  -4  -6    3.23    0.46
   6   4   5    0.69    0.27
  -6  -4  -5    1.04    0.32
   6   4   4    0.29    0.20
  -6  -4  -4    0.59    0.25
   6   4   3   12.86    0.54
  -6  -4  -3   11.83    0.57
   6   4   2   21.36    0.73
  -6  -4  -2   21.25    0.59
  -6  -4  -2   20.94    0.77
   6   4   1    9.08    0.36
  -6  -4  -1    9.21    0.39
  -6  -4  -1    9.30    0.31
   6   4   0    5.72    0.23
  -6  -4   0    5.72    0.31
  -6  -4   0    5.39    0.23
   6   4  -1    9.90    0.40
   6   4  -1    9.21    0.30
  -6  -4   1    8.89    0.35
   6   4  -2   14.31    0.59
   6   4  -2   14.91    0.47
  -6  -4   2   14.42    0.50
   6   4  -3    0.52    0.25
  -6  -4   3    0.47    0.13
   6   4  -4   15.71    0.74
  -6  -4   4   15.35    0.58
  -6  -4   4   15.73    0.56
   6   4  -5   12.83    0.75
  -6  -4   5   12.06    0.54
  -6  -4   5   12.40    0.52
   6   4  -6    1.59    0.51
  -6  -4   6    2.46    0.29
  -6  -4   6    2.07    0.28
   6   4  -7    0.20    0.45
  -6  -4   7   -0.02    0.21
  -6  -4   7   -0.08    0.21
   6   4  -8    3.02    0.62
   6   4  -9    0.56    0.54
   6   4 -10    0.44    0.59
   7   3  10   -0.41    0.46
  -7  -3 -10    0.05    0.50
   7   3   9    0.07    0.44
  -7  -3  -9   -0.29    0.43
   7   3   8    0.72    0.39
  -7  -3  -8    0.67    0.40
   7   3   7   -0.09    0.31
  -7  -3  -7    0.31    0.35
   7   3   6    1.82    0.36
  -7  -3  -6    1.99    0.42
   7   3   5    3.28    0.38
  -7  -3  -5    2.53    0.37
   7   3   4   11.10    0.55
  -7  -3  -4   11.57    0.59
   7   3   3    1.17    0.21
  -7  -3  -3    1.06    0.22
   7   3   2   17.25    0.61
  -7  -3  -2   16.34    0.64
   7   3   1    2.63    0.19
  -7  -3  -1    2.58    0.14
  -7  -3  -1    2.73    0.21
   7   3   0    4.82    0.20
  -7  -3   0    4.93    0.28
  -7  -3   0    4.59    0.21
   7   3  -1    4.98    0.28
  -7  -3   1    5.39    0.24
   7   3  -2   10.37    0.48
  -7  -3   2   11.08    0.41
   7   3  -3    6.57    0.45
  -7  -3   3    6.81    0.26
  -7  -3   3    6.67    0.33
   7   3  -4   22.18    0.94
  -7  -3   4   22.38    0.75
  -7  -3   4   21.89    0.72
   7   3  -5    8.54    0.66
  -7  -3   5    8.25    0.43
  -7  -3   5    7.84    0.39
   7   3  -6    5.71    0.65
  -7  -3   6    5.65    0.40
  -7  -3   6    5.42    0.36
   7   3  -7    0.43    0.46
  -7  -3   7    0.00    0.22
  -7  -3   7    0.51    0.23
   7   3  -8    0.30    0.51
   7   3  -9    1.01    0.57
   7   3 -10    0.67    0.62
   8   2  10    0.60    0.55
  -8  -2 -10    0.87    0.52
   8   2   9   -0.38    0.39
  -8  -2  -9    0.20    0.43
   8   2   8    0.54    0.39
  -8  -2  -8    0.69    0.41
   8   2   7    0.28    0.31
  -8  -2  -7   -0.12    0.35
   8   2   6   -0.58    0.24
  -8  -2  -6    0.10    0.32
   8   2   5    3.44    0.41
  -8  -2  -5    3.39    0.41
   8   2   4    9.46    0.54
  -8  -2  -4   10.44    0.56
   8   2   3    6.22    0.38
  -8  -2  -3    6.96    0.40
   8   2   2    4.51    0.29
  -8  -2  -2    3.83    0.16
  -8  -2  -2    4.07    0.28
  -8  -2  -1    0.91    0.09
  -8  -2  -1    0.81    0.15
   8   2   0   21.95    0.68
  -8  -2   0   22.56    0.79
  -8  -2   0   21.93    0.65
   8   2  -1    0.23    0.14
  -8  -2   1    0.17    0.08
   8   2  -2   10.85    0.49
  -8  -2   2   10.99    0.41
   8   2  -3    2.62    0.32
  -8  -2   3    2.16    0.14
  -8  -2   3    2.30    0.20
   8   2  -4    6.55    0.52
  -8  -2   4    6.49    0.31
  -8  -2   4    7.05    0.36
   8   2  -5    0.48    0.38
  -8  -2   5    0.50    0.19
  -8  -2   5    1.02    0.18
   8   2  -6    0.31    0.46
  -8  -2   6    0.01    0.18
  -8  -2   6    0.10    0.21
   8   2  -7   -0.10    0.43
  -8  -2   7   -0.12    0.20
  -8  -2   7   -0.08    0.19
   8   2  -8    0.92    0.55
   8   2  -9    0.45    0.55
   8   2 -10    0.53    0.62
   9   1  10    0.20    0.52
  -9  -1 -10    0.26    0.48
   9   1   9   -0.78    0.40
  -9  -1  -9   -0.19    0.39
   9   1   8    0.10    0.36
  -9  -1  -8   -0.06    0.36
   9   1   7    2.83    0.46
  -9  -1  -7    3.18    0.48
   9   1   6    5.71    0.54
  -9  -1  -6    5.58    0.54
   9   1   5   35.36    1.29
  -9  -1  -5   33.46    1.31
   9   1   4    3.04    0.37
  -9  -1  -4    2.68    0.35
   9   1   3    4.50    0.33
  -9  -1  -3    4.13    0.33
   9   1   2    8.05    0.40
  -9  -1  -2    8.32    0.41
  -9  -1  -2    8.57    0.28
   9   1   1   19.13    0.63
  -9  -1  -1   17.13    0.68
  -9  -1  -1   18.17    0.55
   9   1   0    7.58    0.30
  -9  -1   0    8.31    0.31
  -9  -1   0    8.41    0.38
   9   1  -1  145.54    4.46
  -9  -1   1  146.29    3.87
   9   1  -2   16.43    0.66
  -9  -1   2   16.76    0.57
   9   1  -3   56.22    1.88
  -9  -1   3   56.75    1.61
  -9  -1   3   55.44    1.60
   9   1  -4   11.35    0.64
  -9  -1   4   11.03    0.48
  -9  -1   4   11.46    0.41
   9   1  -5    0.31    0.36
  -9  -1   5    0.05    0.14
  -9  -1   5   -0.05    0.15
   9   1  -6    0.39    0.44
  -9  -1   6    0.58    0.21
  -9  -1   6    0.07    0.19
   9   1  -7    1.92    0.51
  -9  -1   7    1.97    0.30
  -9  -1   7    1.75    0.28
   9   1  -8    0.15    0.49
   9   1  -9    3.84    0.71
   9   1 -10    0.08    0.61
  10   0  10   -0.66    0.49
 -10   0 -10    0.02    0.47
  10   0   9    0.12    0.39
 -10   0  -9    0.45    0.44
  10   0   8    0.34    0.39
 -10   0  -8    0.51    0.39
  10   0   7    0.10    0.32
 -10   0  -7    0.40    0.36
  10   0   6    1.43    0.38
 -10   0  -6    1.78    0.38
  10   0   5   -0.25    0.27
 -10   0  -5   -0.21    0.27
  10   0   4   52.63    1.74
 -10   0  -4   52.07    1.79
  10   0   3   -0.21    0.16
  10   0   3   -0.17    0.08
 -10   0  -3   -0.20    0.17
  10   0   2   13.66    0.57
 -10   0  -2   14.24    0.58
 -10   0  -2   14.28    0.44
 -10   0  -1   -0.13    0.13
 -10   0  -1   -0.01    0.07
 -10   0   0   13.97    0.47
 -10   0   0   14.21    0.47
 -10   0   0   14.14    0.55
  10   0  -1    0.07    0.16
 -10   0   1   -0.14    0.08
 -10   0   1    0.01    0.06
  10   0  -2   25.02    0.94
 -10   0   2   26.30    0.81
  10   0  -3    0.20    0.24
 -10   0   3   -0.13    0.10
 -10   0   3    0.23    0.09
  10   0  -4    2.39    0.37
 -10   0   4    2.44    0.19
 -10   0   4    2.62    0.24
  10   0  -5    0.21    0.37
 -10   0   5    0.14    0.17
 -10   0   5    0.04    0.14
  10   0  -6    8.11    0.73
 -10   0   6    8.24    0.46
 -10   0   6    7.01    0.39
  10   0  -7   -0.38    0.43
 -10   0   7   -0.18    0.18
  10   0  -8   -0.06    0.50
  10   0  -9    0.09    0.52
  10   0 -10    1.03    0.67
  11  -1  10    0.67    0.56
 -11   1 -10    0.50    0.51
  11  -1   9    0.09    0.41
 -11   1  -9    0.16    0.43
  11  -1   8    0.24    0.37
 -11   1  -8    0.60    0.39
  11  -1   7    6.69    0.63
 -11   1  -7    8.27    0.64
  11  -1   6    6.82    0.63
 -11   1  -6    7.66    0.58
  11  -1   5    5.46    0.49
 -11   1  -5    5.83    0.49
  11  -1   4    0.04    0.11
  11  -1   4    0.01    0.23
 -11   1  -4    0.27    0.24
  11  -1   3    0.23    0.21
  11  -1   3    0.11    0.11
 -11   1  -3    0.00    0.18
 -11   1  -2    9.81    0.45
 -11   1  -2    9.02    0.33
 -11   1  -1    6.51    0.30
 -11   1  -1    6.08    0.37
 -11   1  -1    6.19    0.26
 -11   1   0    0.40    0.13
 -11   1   0    0.65    0.11
  11  -1  -1  161.28    4.87
 -11   1   1  158.93    4.45
 -11   1   1  156.78    4.22
  11  -1  -2   61.72    2.01
 -11   1   2   60.97    1.77
 -11   1   2   63.74    1.75
  11  -1  -3    8.10    0.50
 -11   1   3    7.58    0.37
 -11   1   3    8.02    0.30
  11  -1  -4    1.57    0.35
 -11   1   4    2.04    0.18
 -11   1   4    2.14    0.22
  11  -1  -5    0.69    0.38
 -11   1   5    0.19    0.17
 -11   1   5    0.06    0.16
  11  -1  -6    0.24    0.44
 -11   1   6    0.42    0.21
 -11   1   6    0.11    0.20
  11  -1  -7    1.36    0.52
 -11   1   7    2.45    0.31
  11  -1  -8    0.45    0.52
  11  -1  -9    2.55    0.66
  11  -1 -10    0.29    0.59
  12  -2  10   -0.11    0.49
 -12   2 -10    0.56    0.50
  12  -2   9   -0.60    0.40
 -12   2  -9    0.11    0.42
  12  -2   8   -0.32    0.35
 -12   2  -8   -0.14    0.36
  12  -2   7   -0.20    0.32
 -12   2  -7   -0.08    0.34
  12  -2   6    0.75    0.37
 -12   2  -6    1.57    0.38
  12  -2   5    1.91    0.38
 -12   2  -5    2.06    0.36
  12  -2   4    0.79    0.29
  12  -2   4    0.93    0.16
 -12   2  -4    0.96    0.27
  12  -2   3    4.69    0.37
  12  -2   3    4.77    0.27
 -12   2  -3    4.27    0.35
 -12   2  -2   12.36    0.43
 -12   2  -2   11.90    0.53
 -12   2  -2   12.05    0.50
 -12   2  -1    3.76    0.24
 -12   2  -1    3.57    0.30
 -12   2  -1    3.70    0.21
 -12   2   0    0.72    0.12
 -12   2   0    0.74    0.13
  12  -2  -1    9.64    0.46
 -12   2   1    9.44    0.39
 -12   2   1    9.33    0.35
  12  -2  -2   18.39    0.73
 -12   2   2   17.96    0.62
 -12   2   2   17.81    0.58
  12  -2  -3    1.30    0.29
 -12   2   3    0.84    0.16
 -12   2   3    0.78    0.13
  12  -2  -4    1.87    0.37
 -12   2   4    1.87    0.23
 -12   2   4    1.73    0.19
  12  -2  -5    0.82    0.41
 -12   2   5    1.42    0.21
 -12   2   5    1.01    0.22
  12  -2  -6    6.73    0.68
 -12   2   6    6.93    0.40
 -12   2   6    6.04    0.42
  12  -2  -7   -0.18    0.45
 -12   2   7    0.46    0.22
  12  -2  -8   -0.16    0.49
  12  -2  -9    0.26    0.56
  12  -2 -10    0.36    0.60
 -13   3 -10    0.03    0.48
  13  -3   9   -0.51    0.38
 -13   3  -9    0.15    0.41
  13  -3   8    0.49    0.40
 -13   3  -8    0.82    0.41
  13  -3   7   -0.36    0.32
 -13   3  -7    0.24    0.33
  13  -3   6    3.78    0.51
 -13   3  -6    4.88    0.49
  13  -3   5    1.16    0.35
 -13   3  -5    1.65    0.34
  13  -3   4    2.25    0.37
  13  -3   4    2.61    0.24
 -13   3  -4    2.82    0.34
  13  -3   3    0.92    0.17
 -13   3  -3    1.32    0.22
 -13   3  -3    0.84    0.23
 -13   3  -2    5.53    0.33
 -13   3  -2    5.01    0.35
 -13   3  -2    5.07    0.26
 -13   3  -1   20.44    0.67
 -13   3  -1   21.42    0.74
 -13   3  -1   20.58    0.82
 -13   3   0   13.23    0.49
 -13   3   0   13.91    0.50
  13  -3  -1   -0.15    0.18
 -13   3   1    0.04    0.09
 -13   3   1    0.01    0.10
  13  -3  -2   12.99    0.59
 -13   3   2   12.87    0.49
 -13   3   2   11.93    0.44
  13  -3  -3    6.89    0.48
 -13   3   3    7.23    0.32
 -13   3   3    7.22    0.37
  13  -3  -4    4.35    0.46
 -13   3   4    3.59    0.26
 -13   3   4    3.97    0.30
  13  -3  -5    0.79    0.41
 -13   3   5    0.96    0.21
 -13   3   5    0.49    0.19
  13  -3  -6    1.28    0.48
 -13   3   6    1.58    0.26
  13  -3  -7    0.66    0.51
 -13   3   7    1.41    0.27
  13  -3  -8    0.29    0.53
  13  -3  -9    0.34    0.57
  13  -3 -10   -0.19    0.57
  14  -4   9   -0.03    0.48
 -14   4  -9   -0.17    0.43
  14  -4   8   -0.10    0.37
 -14   4  -8    0.07    0.40
  14  -4   7    0.58    0.37
 -14   4  -7   -0.27    0.33
  14  -4   6    1.69    0.41
 -14   4  -6    1.65    0.39
  14  -4   5    1.85    0.39
 -14   4  -5    2.25    0.38
  14  -4   4    0.03    0.27
  14  -4   4   -0.23    0.18
 -14   4  -4    0.13    0.23
  14  -4   3    5.35    0.34
 -14   4  -3    4.87    0.37
 -14   4  -3    5.70    0.37
 -14   4  -2    0.81    0.21
 -14   4  -2    1.02    0.19
 -14   4  -1    2.81    0.24
 -14   4  -1    2.65    0.22
 -14   4  -1    2.99    0.31
  14  -4   0   19.08    0.81
 -14   4   0   19.02    0.67
 -14   4   0   20.04    0.66
  14  -4  -1    0.14    0.19
 -14   4   1    0.29    0.11
 -14   4   1    0.19    0.12
  14  -4  -2   32.94    1.17
 -14   4   2   31.60    1.00
 -14   4   2   32.77    1.02
  14  -4  -3    3.91    0.41
 -14   4   3    3.55    0.29
 -14   4   3    4.02    0.25
  14  -4  -4    4.52    0.50
 -14   4   4    4.20    0.32
 -14   4   4    4.23    0.28
  14  -4  -5    2.31    0.49
 -14   4   5    2.97    0.31
 -14   4   5    2.66    0.28
  14  -4  -6    0.00    0.43
 -14   4   6   -0.12    0.18
  14  -4  -7    0.87    0.51
 -14   4   7    0.92    0.26
  14  -4  -8    0.75    0.55
  14  -4  -9   -0.32    0.53
  14  -4 -10    0.64    0.61
  15  -5   9   -0.16    0.43
 -15   5  -9    0.45    0.45
  15  -5   8    0.77    0.47
 -15   5  -8    0.94    0.44
  15  -5   7   -0.46    0.28
 -15   5  -7   -0.08    0.34
  15  -5   6   -0.05    0.30
 -15   5  -6    0.39    0.32
  15  -5   5    4.67    0.51
 -15   5  -5    4.98    0.46
  15  -5   4    2.59    0.29
 -15   5  -4    2.21    0.31
 -15   5  -4    1.70    0.31
  15  -5   3    0.35    0.20
 -15   5  -3    0.15    0.18
 -15   5  -3    0.23    0.20
  15  -5   2    1.16    0.23
 -15   5  -2    0.81    0.23
 -15   5  -2    1.24    0.22
 -15   5  -1    0.65    0.15
 -15   5  -1    0.80    0.18
 -15   5  -1    0.79    0.20
  15  -5   0    4.95    0.41
 -15   5   0    5.02    0.30
 -15   5   0    4.71    0.30
  15  -5  -1    8.39    0.48
 -15   5   1    8.94    0.38
 -15   5   1    8.22    0.39
  15  -5  -2    1.19    0.28
 -15   5   2    0.92    0.17
 -15   5   2    0.98    0.18
  15  -5  -3   22.33    0.97
 -15   5   3   23.68    0.79
 -15   5   3   23.47    0.82
  15  -5  -4    0.51    0.38
 -15   5   4    0.86    0.20
 -15   5   4    1.00    0.20
  15  -5  -5    0.26    0.42
 -15   5   5    0.16    0.19
 -15   5   5    0.57    0.20
  15  -5  -6    1.39    0.50
 -15   5   6    1.56    0.27
  15  -5  -7   -0.01    0.48
 -15   5   7    0.12    0.21
  15  -5  -8    0.52    0.54
  15  -5  -9    1.67    0.65
  15  -5 -10    0.00    0.60
  16  -6   9   -0.44    0.44
 -16   6  -9    0.25    0.44
  16  -6   8    0.18    0.38
 -16   6  -8    0.52    0.41
  16  -6   7   -0.30    0.31
 -16   6  -7   -0.09    0.35
  16  -6   6    1.53    0.40
 -16   6  -6    1.34    0.37
  16  -6   5    0.33    0.31
 -16   6  -5    1.14    0.33
  16  -6   4    0.41    0.23
 -16   6  -4    0.23    0.25
 -16   6  -4   -0.01    0.19
  16  -6   3    0.28    0.23
 -16   6  -3    0.40    0.23
 -16   6  -3    0.36    0.21
  16  -6   2    5.74    0.38
 -16   6  -2    5.52    0.40
 -16   6  -2    4.96    0.37
 -16   6  -1    0.00    0.13
 -16   6  -1    0.09    0.15
 -16   6  -1   -0.02    0.15
  16  -6   0   32.25    1.19
 -16   6   0   30.72    1.00
 -16   6   0   30.67    1.04
  16  -6  -1    0.22    0.24
 -16   6   1    0.04    0.14
 -16   6   1    0.03    0.13
  16  -6  -2    8.18    0.55
 -16   6   2    8.04    0.42
 -16   6   2    7.82    0.40
  16  -6  -3    1.12    0.36
 -16   6   3    1.50    0.22
 -16   6   3    1.44    0.21
  16  -6  -4    0.27    0.39
 -16   6   4    0.20    0.17
 -16   6   4    0.05    0.18
  16  -6  -5    0.45    0.42
 -16   6   5   -0.21    0.17
  16  -6  -6    4.43    0.62
 -16   6   6    4.50    0.39
  16  -6  -7   -0.19    0.51
 -16   6   7   -0.05    0.22
  16  -6  -8    3.84    0.71
  16  -6  -9    0.58    0.59
 -17   7  -9    0.85    0.47
  17  -7   8   -0.06    0.39
 -17   7  -8   -0.08    0.39
  17  -7   7    1.11    0.41
 -17   7  -7    1.65    0.42
  17  -7   6   -0.49    0.25
 -17   7  -6    0.17    0.33
 -17   7  -5    4.00    0.44
  17  -7   4    0.44    0.25
 -17   7  -4    0.15    0.22
 -17   7  -4    0.35    0.26
  17  -7   3    0.27    0.26
 -17   7  -3    0.67    0.27
 -17   7  -3    0.74    0.25
  17  -7   2    0.14    0.25
 -17   7  -2    0.26    0.24
 -17   7  -2    0.13    0.18
 -17   7  -1    3.34    0.29
 -17   7  -1    2.83    0.27
 -17   7  -1    2.60    0.29
  17  -7   0    0.94    0.31
 -17   7   0    0.88    0.21
 -17   7   0    1.01    0.22
  17  -7  -1   24.54    0.96
 -17   7   1   24.96    0.86
 -17   7   1   24.20    0.86
  17  -7  -2    3.79    0.40
 -17   7   2    3.07    0.30
 -17   7   2    3.52    0.31
  17  -7  -3    6.67    0.60
 -17   7   3    7.24    0.41
 -17   7   3    6.60    0.40
  17  -7  -4    0.38    0.41
 -17   7   4    0.25    0.20
 -17   7   4    0.16    0.18
  17  -7  -5    0.50    0.43
 -17   7   5    1.42    0.25
  17  -7  -6    0.66    0.49
 -17   7   6   -0.15    0.21
  17  -7  -7    0.48    0.51
 -17   7   7    0.06    0.24
  17  -7  -8    0.43    0.55
  17  -7  -9    0.10    0.60
  18  -8   8    0.53    0.46
  18  -8   7    0.11    0.35
 -18   8  -7    0.73    0.40
  18  -8   6    0.48    0.35
 -18   8  -6    0.11    0.31
 -18   8  -5   -0.05    0.27
  18  -8   4    1.76    0.32
 -18   8  -4    1.36    0.30
 -18   8  -4    1.34    0.30
  18  -8   3    1.44    0.32
 -18   8  -3    0.98    0.26
 -18   8  -3    0.69    0.28
  18  -8   2   11.58    0.60
 -18   8  -2   11.55    0.59
 -18   8  -2   11.90    0.60
 -18   8  -1    6.00    0.40
  18  -8   0   25.20    1.03
 -18   8   0   26.04    0.91
 -18   8   0   27.15    0.96
  18  -8  -1    3.71    0.41
 -18   8   1    3.58    0.31
 -18   8   1    3.71    0.32
  18  -8  -2    0.12    0.32
 -18   8   2    0.09    0.17
 -18   8   2   -0.09    0.16
  18  -8  -3    1.01    0.40
 -18   8   3    1.41    0.25
 -18   8   3    1.41    0.25
  18  -8  -4   -0.09    0.39
 -18   8   4   -0.08    0.17
 -18   8   4    0.13    0.20
  18  -8  -5    3.52    0.55
 -18   8   5    3.35    0.35
  18  -8  -6    8.02    0.78
 -18   8   6    7.95    0.51
  18  -8  -7    2.36    0.62
 -18   8   7    2.69    0.38
  18  -8  -8    1.04    0.60
  18  -8  -9    0.86    0.62
  19  -9   8    0.15    0.42
  19  -9   7    0.11    0.38
  19  -9   6    0.48    0.35
 -19   9  -5   -0.06    0.25
 -19   9  -5    0.09    0.27
  19  -9   4   -0.04    0.27
 -19   9  -4    0.03    0.22
 -19   9  -4   -0.10    0.25
  19  -9   3    2.46    0.36
 -19   9  -3    2.26    0.35
 -19   9  -3    2.55    0.36
  19  -9   2    0.58    0.30
 -19   9  -2    0.39    0.23
 -19   9  -2    0.60    0.24
  19  -9   1    1.55    0.41
  19  -9   1    1.00    0.34
 -19   9  -1    1.51    0.28
  19  -9   0   14.04    0.71
 -19   9   0   15.27    0.67
 -19   9   0   15.30    0.64
  19  -9  -1    1.22    0.35
 -19   9   1    1.81    0.27
 -19   9   1    1.33    0.24
  19  -9  -2    1.70    0.38
 -19   9   2    1.82    0.27
 -19   9   2    1.66    0.27
  19  -9  -3    1.75    0.43
 -19   9   3    1.25    0.25
 -19   9   3    1.53    0.25
  19  -9  -4    1.29    0.44
 -19   9   4    1.08    0.25
  19  -9  -5    0.32    0.46
 -19   9   5    0.35    0.23
  19  -9  -6    0.10    0.50
 -19   9   6    0.13    0.24
  19  -9  -7    0.95    0.57
 -19   9   7    0.95    0.31
  19  -9  -8    0.75    0.60
  19  -9  -9    0.79    0.62
  20 -10   8    0.05    0.42
  20 -10   7    0.12    0.35
  20 -10   6    0.20    0.35
 -20  10  -5    0.35    0.28
  20 -10   4    0.75    0.34
 -20  10  -4    0.89    0.31
  20 -10   3    5.39    0.49
 -20  10  -3    4.42    0.42
  20 -10   2    1.39    0.34
 -20  10  -2    1.46    0.30
 -20  10  -2    1.33    0.25
  20 -10   1   15.48    0.75
  20 -10   1   15.91    0.81
 -20  10  -1   15.17    0.70
  20 -10   0   -0.39    0.29
 -20  10   0   -0.13    0.20
  20 -10  -1    0.23    0.32
 -20  10   1   -0.03    0.21
 -20  10   1    0.45    0.20
  20 -10  -2   -0.27    0.32
 -20  10   2    0.03    0.18
 -20  10   2    0.19    0.21
  20 -10  -3    0.66    0.40
 -20  10   3    1.53    0.28
 -20  10   3    1.05    0.24
  20 -10  -4    0.01    0.40
 -20  10   4    0.03    0.20
  20 -10  -5    4.58    0.63
 -20  10   5    4.91    0.44
  20 -10  -6    1.21    0.56
 -20  10   6    0.96    0.30
  20 -10  -7    2.09    0.62
 -20  10   7    2.03    0.37
  20 -10  -8    0.31    0.56
  20 -10  -9    0.67    0.60
  21 -11   7    0.28    0.40
  21 -11   6    0.05    0.34
 -21  11  -5    0.36    0.29
  21 -11   4    0.24    0.34
 -21  11  -4    0.44    0.28
  21 -11   3    0.53    0.31
 -21  11  -3    0.73    0.29
  21 -11   2    0.32    0.30
 -21  11  -2    0.46    0.25
  21 -11   1    1.11    0.35
 -21  11  -1    1.30    0.29
  21 -11   0    0.11    0.29
 -21  11   0    0.92    0.27
 -21  11   1    2.18    0.32
 -21  11   1    1.82    0.28
  21 -11  -2    0.86    0.37
 -21  11   2    1.22    0.28
 -21  11   2    0.97    0.25
  21 -11  -3    0.87    0.40
 -21  11   3    0.79    0.26
 -21  11   3    1.02    0.27
  21 -11  -4    0.54    0.43
 -21  11   4    0.61    0.26
  21 -11  -5   -0.27    0.48
 -21  11   5    0.16    0.25
  21 -11  -6    0.74    0.53
 -21  11   6    0.07    0.24
  21 -11  -7    0.90    0.57
 -21  11   7    0.35    0.29
  21 -11  -8    0.35    0.59
  22 -12   7   -0.02    0.34
 -22  12  -5   -0.09    0.25
  22 -12   4    0.34    0.35
 -22  12  -4    0.42    0.29
  22 -12   3    2.32    0.42
 -22  12  -3    1.86    0.39
  22 -12   2   -0.47    0.31
 -22  12  -2    0.20    0.25
  22 -12   1   -0.13    0.32
 -22  12  -1    0.13    0.23
  22 -12   0    6.09    0.54
 -22  12   0    6.63    0.48
 -22  12   1    0.34    0.24
 -22  12   2    2.47    0.33
 -22  12   2    3.36    0.39
 -22  12   3    0.26    0.22
 -22  12   3    0.26    0.25
 -22  12   4   -0.08    0.20
 -22  12   5    0.44    0.27
 -22  12   6    1.01    0.31
 -22  12   7   -0.13    0.26
 -23  13  -5    0.13    0.31
 -23  13  -4    0.00    0.28
  23 -13   3   -0.04    0.35
 -23  13  -3    0.06    0.29
  23 -13   2    0.87    0.38
 -23  13  -2    0.75    0.31
  23 -13   1    4.63    0.54
 -23  13  -1    4.93    0.44
  23 -13   0    0.06    0.32
 -23  13   0    0.24    0.28
  23 -13  -1   -0.21    0.31
 -23  13   1    0.24    0.26
 -23  13   2    0.85    0.31
 -23  13   3    0.28    0.24
 -23  13   4   -0.21    0.22
 -23  13   5    0.91    0.31
 -23  13   6    0.25    0.28
 -23  13   7    0.19    0.32
 -24  14  -5    0.15    0.33
 -24  14  -4    0.19    0.31
  24 -14   3    0.04    0.37
 -24  14  -3   -0.11    0.27
  24 -14   2    0.27    0.37
 -24  14  -2   -0.28    0.26
  24 -14   1    0.29    0.37
 -24  14  -1    0.41    0.31
  24 -14   0    5.14    0.56
 -24  14   0    4.70    0.50
  24 -14  -1    2.27    0.44
 -24  14   1    3.15    0.42
  24 -14  -2   -0.47    0.28
 -24  14   2    0.56    0.30
 -24  14   4   -0.46    0.21
 -24  14   5    0.02    0.27
 -24  14   6    0.38    0.33
 -24  14   7    0.56    0.35
 -25  15  -5   -0.05    0.33
 -25  15  -4   -0.27    0.30
  25 -15   3   -0.48    0.37
 -25  15  -3   -0.41    0.26
  25 -15   2    0.65    0.43
 -25  15  -2    1.01    0.37
  25 -15   1    0.23    0.39
 -25  15  -1    0.05    0.29
  25 -15   0    0.03    0.36
 -25  15   0   -0.20    0.29
  25 -15  -1    0.26    0.37
 -25  15   1    0.29    0.31
  25 -15  -2    0.20    0.33
  25 -15  -3    0.14    0.32
 -26  16  -5   -0.27    0.33
 -26  16  -4    0.54    0.36
  26 -16   3    0.58    0.45
 -26  16  -3    0.48    0.37
  26 -16   2    0.07    0.40
 -26  16  -2    0.27    0.35
  26 -16   1    1.93    0.50
 -26  16  -1    2.58    0.46
  26 -16   0   -0.08    0.38
 -26  16   0   -0.24    0.26
  26 -16  -1    0.51    0.40
 -26  16   1    1.12    0.38
  26 -16  -2   -0.13    0.34
  26 -16  -3    0.22    0.37
  26 -16  -4   -0.10    0.35
  26 -16  -5    0.81    0.39
  26 -16  -6    0.97    0.40
 -27  17  -4    0.41    0.39
  27 -17   3   -0.50    0.44
 -27  17  -3    0.28    0.38
  27 -17   2    0.56    0.47
 -27  17  -2    1.35    0.42
  27 -17   1    0.49    0.48
 -27  17  -1    0.14    0.32
  27 -17   0    0.24    0.42
 -27  17   0    0.31    0.34
  27 -17  -1    0.27    0.41
 -27  17   1    1.31    0.40
  27 -17  -2    0.32    0.41
  27 -17  -3   -0.07    0.38
  27 -17  -4    0.82    0.42
  27 -17  -5   -0.46    0.35
  28 -18   3   -0.48    0.48
 -28  18  -3    0.03    0.38
  28 -18   2   -0.50    0.46
 -28  18  -2   -0.21    0.36
  28 -18   1    0.34    0.49
 -28  18  -1    0.76    0.43
  28 -18   0   -0.35    0.45
 -28  18   0   -0.04    0.36
  28 -18  -1   -0.64    0.38
  28 -18  -2    0.36    0.44
  28 -18  -3    0.13    0.44
  28 -18  -4   -0.17    0.38
  29 -19   2   -0.29    0.46
 -29  19  -2   -0.20    0.38
  29 -19   1   -0.03    0.46
 -29  19  -1    1.10    0.48
  29 -19   0   -0.92    0.42
 -29  19   0   -0.16    0.38
  29 -19  -1    0.48    0.48
  29 -19  -2   -0.29    0.43
 -30  20  -1   -0.08    0.42
  15 -27  -4    0.14    0.50
 -15  27   3    0.36    0.43
  15 -27  -3   -0.09    0.46
 -15  27   2    0.36    0.39
  15 -27  -2   -0.33    0.45
 -15  27   1   -0.32    0.34
  15 -27  -1    0.31    0.49
 -15  27   0   -0.03    0.34
  15 -27   0    0.45    0.48
 -15  27  -1    0.09    0.35
  15 -27   1   -0.04    0.44
 -15  27  -2    0.83    0.40
  15 -27   2    0.95    0.48
  14 -26  -5    0.17    0.48
 -14  26   4   -0.07    0.38
  14 -26  -4   -0.34    0.44
 -14  26   3    0.01    0.37
  14 -26  -3   -0.33    0.41
 -14  26   2    0.71    0.41
  14 -26  -2   -0.16    0.41
 -14  26   1    1.00    0.41
  14 -26  -1    0.80    0.48
 -14  26   0   -0.21    0.32
  14 -26   0   -0.48    0.41
 -14  26  -1    0.63    0.39
  14 -26   1    0.34    0.47
 -14  26  -2    0.05    0.33
  14 -26   2   -0.36    0.43
 -14  26  -3    0.21    0.34
  14 -26   3    0.12    0.45
  14 -26   4   -0.20    0.42
 -13  25   5    1.01    0.45
  13 -25  -5    0.68    0.48
 -13  25   4   -0.22    0.37
  13 -25  -4    0.23    0.46
 -13  25   3    0.08    0.36
  13 -25  -3   -0.38    0.41
 -13  25   2   -0.02    0.36
  13 -25  -2    0.00    0.43
 -13  25   1    0.42    0.35
  13 -25  -1    0.92    0.44
 -13  25   0    0.82    0.35
  13 -25   0    0.15    0.41
 -13  25  -1    1.64    0.41
  13 -25   1    1.11    0.49
 -13  25  -2    0.01    0.32
  13 -25   2   -0.07    0.42
 -13  25  -3    0.15    0.31
  13 -25   3   -0.17    0.42
 -13  25  -4    0.68    0.35
  13 -25   4    0.98    0.49
  13 -25   5    0.10    0.43
 -12  24   6   -0.32    0.40
 -12  24   5    0.93    0.44
  12 -24  -5   -0.20    0.44
 -12  24   4   -0.16    0.36
  12 -24  -4    0.48    0.44
 -12  24   3    0.33    0.36
  12 -24  -3    0.58    0.44
 -12  24   2   -0.03    0.30
  12 -24  -2   -0.32    0.38
 -12  24   1    1.70    0.40
  12 -24  -1    1.49    0.45
 -12  24   0   -0.19    0.27
  12 -24   0   -0.24    0.37
 -12  24  -1    2.14    0.43
  12 -24   1    1.00    0.43
 -12  24  -2   -0.22    0.28
  12 -24   2    0.35    0.41
 -12  24  -3    0.34    0.33
  12 -24   3    0.48    0.42
 -12  24  -4    0.05    0.29
  12 -24   4    0.37    0.43
 -12  24  -5    0.70    0.37
  12 -24   5    0.49    0.46
  12 -24   6   -0.45    0.36
 -11  23   7    0.15    0.46
 -11  23   6    0.56    0.44
 -11  23   5    0.06    0.37
  11 -23  -5   -1.08    0.36
 -11  23   4    3.55    0.52
  11 -23  -4    4.00    0.56
 -11  23   3    0.04    0.33
  11 -23  -3   -0.21    0.38
 -11  23   2    1.49    0.39
  11 -23  -2    0.85    0.44
 -11  23   1    1.22    0.38
  11 -23  -1    0.93    0.42
 -11  23   0   -0.13    0.27
  11 -23   0    0.02    0.37
 -11  23  -1    0.13    0.30
  11 -23   1    0.29    0.37
 -11  23  -2    4.92    0.53
  11 -23   2    3.71    0.55
 -11  23  -3   -0.09    0.26
  11 -23   3   -0.56    0.33
 -11  23  -4    2.81    0.46
  11 -23   4    2.47    0.52
 -11  23  -5   -0.29    0.28
  11 -23   5    0.51    0.42
 -11  23  -6   -0.07    0.32
  11 -23   6   -0.14    0.42
 -10  22   7   -0.43    0.41
 -10  22   6    0.46    0.41
 -10  22   5   -0.43    0.35
  10 -22  -5    0.13    0.39
 -10  22   4   -0.33    0.32
  10 -22  -4   -0.76    0.34
 -10  22   3    1.87    0.40
  10 -22  -3    1.87    0.46
 -10  22   2    0.62    0.31
  10 -22  -2    0.28    0.38
 -10  22   1    0.01    0.27
  10 -22  -1   -0.19    0.34
 -10  22   0   -0.23    0.24
  10 -22   0   -0.35    0.34
 -10  22  -1    4.01    0.46
  10 -22   1    4.31    0.52
 -10  22  -2    0.12    0.29
  10 -22   2    0.17    0.37
 -10  22  -3   -0.05    0.26
  10 -22   3    0.17    0.35
 -10  22  -4    0.45    0.31
  10 -22   4    0.16    0.38
 -10  22  -5    0.35    0.32
  10 -22   5    0.41    0.39
 -10  22  -6   -0.03    0.31
  10 -22   6   -0.24    0.39
 -10  22  -7    0.42    0.38
  -9  21   8   -0.24    0.41
  -9  21   7    0.09    0.40
  -9  21   6    1.44    0.45
  -9  21   5    1.79    0.44
   9 -21  -5    2.26    0.44
  -9  21   4    4.16    0.51
   9 -21  -4    3.83    0.50
  -9  21   3    0.37    0.31
   9 -21  -3   -0.30    0.34
  -9  21   2   -0.09    0.25
   9 -21  -2    0.02    0.33
  -9  21   1   -0.03    0.25
   9 -21  -1    0.17    0.32
  -9  21   0    0.18    0.23
   9 -21   0   -0.05    0.31
  -9  21  -1    2.09    0.36
   9 -21   1    2.70    0.44
  -9  21  -2    7.44    0.54
   9 -21   2    8.83    0.65
  -9  21  -3    3.64    0.45
   9 -21   3    3.38    0.49
  -9  21  -4    0.71    0.30
   9 -21   4    0.60    0.38
  -9  21  -5   -0.09    0.26
   9 -21   5   -0.34    0.33
  -9  21  -6    0.10    0.33
   9 -21   6    0.24    0.40
  -9  21  -7    0.11    0.34
  -8  20   8   -0.01    0.40
  -8  20   7    0.37    0.41
  -8  20   6   -0.30    0.34
  -8  20   5   -0.55    0.29
   8 -20  -5   -0.29    0.30
  -8  20   4    0.28    0.32
   8 -20  -4    0.41    0.32
  -8  20   3    0.57    0.31
   8 -20  -3    0.22    0.34
  -8  20   2    1.72    0.35
   8 -20  -2    1.92    0.40
  -8  20   1    1.99    0.35
   8 -20  -1    1.71    0.38
  -8  20   0   -0.01    0.23
   8 -20   0   -0.21    0.28
  -8  20  -1    1.13    0.30
   8 -20   1    0.29    0.32
  -8  20  -2   -0.04    0.22
   8 -20   2   -0.42    0.28
  -8  20  -3    0.22    0.25
   8 -20   3    0.37    0.35
  -8  20  -4    2.01    0.38
   8 -20   4    2.69    0.45
  -8  20  -5    0.01    0.26
   8 -20   5    0.03    0.34
  -8  20  -6    1.20    0.41
   8 -20   6    0.70    0.39
  -8  20  -7   -0.04    0.34
  -8  20  -8    0.13    0.38
  -7  19   8   -0.45    0.38
  -7  19   7    1.46    0.44
  -7  19   6    0.13    0.34
  -7  19   5    3.16    0.45
   7 -19  -5    3.08    0.42
  -7  19   4   -0.18    0.27
   7 -19  -4    0.08    0.30
  -7  19   3   -0.19    0.24
   7 -19  -3   -0.08    0.29
  -7  19   2    3.55    0.42
   7 -19  -2    4.03    0.45
  -7  19   1    1.83    0.32
   7 -19  -1    1.15    0.36
  -7  19   0    0.51    0.25
   7 -19   0    0.72    0.32
  -7  19  -1    2.79    0.36
   7 -19   1    1.77    0.39
  -7  19  -2    0.58    0.26
   7 -19   2    0.95    0.34
  -7  19  -3    4.67    0.46
   7 -19   3    3.58    0.47
  -7  19  -4    0.70    0.30
   7 -19   4    1.01    0.36
  -7  19  -5    0.12    0.26
   7 -19   5   -0.10    0.31
  -7  19  -6    0.49    0.33
   7 -19   6    0.89    0.37
  -7  19  -7    0.57    0.37
  -7  19  -8    0.17    0.38
  -6  18   9   -0.56    0.40
  -6  18   8   -0.31    0.40
  -6  18   7    0.05    0.36
  -6  18   6   -0.06    0.32
  -6  18   5    2.40    0.40
   6 -18  -5    1.96    0.35
  -6  18   4    0.01    0.26
   6 -18  -4    0.28    0.28
  -6  18   3    1.41    0.33
   6 -18  -3    1.13    0.34
  -6  18   2    1.04    0.32
   6 -18  -2    1.44    0.34
  -6  18   1    3.08    0.38
   6 -18  -1    3.90    0.44
  -6  18   0    1.76    0.32
   6 -18   0    2.46    0.39
  -6  18  -1    0.71    0.24
   6 -18   1    0.94    0.33
  -6  18  -2    0.91    0.27
   6 -18   2    0.87    0.33
  -6  18  -3    1.11    0.29
   6 -18   3    1.03    0.33
  -6  18  -4   -0.06    0.21
   6 -18   4   -0.23    0.28
  -6  18  -5    1.24    0.34
   6 -18   5    0.72    0.33
  -6  18  -6    0.81    0.36
   6 -18   6    0.97    0.36
  -6  18  -7    0.42    0.35
  -6  18  -8    0.11    0.34
  -5  17   9   -0.52    0.42
  -5  17   8   -0.38    0.37
   5 -17  -8    0.54    0.48
  -5  17   7    0.62    0.38
   5 -17  -7    0.17    0.42
  -5  17   6    0.02    0.32
   5 -17  -6   -0.06    0.35
  -5  17   5    1.59    0.38
   5 -17  -5    2.28    0.35
   5 -17  -5    2.23    0.39
  -5  17   4    9.55    0.57
   5 -17  -4   10.37    0.58
  -5  17   3    1.01    0.31
   5 -17  -3    1.03    0.32
  -5  17   2    6.19    0.46
   5 -17  -2    6.34    0.50
  -5  17   1    3.34    0.37
   5 -17  -1    3.59    0.40
  -5  17   0    0.93    0.25
   5 -17   0    0.93    0.31
  -5  17  -1    1.51    0.28
   5 -17   1    1.26    0.33
  -5  17  -2    0.29    0.21
   5 -17   2    0.22    0.28
  -5  17  -3   -0.17    0.19
   5 -17   3    0.07    0.29
  -5  17  -4    6.43    0.49
   5 -17   4    7.43    0.55
  -5  17  -5    0.33    0.27
   5 -17   5   -0.07    0.25
  -5  17  -6   -0.10    0.26
   5 -17   6   -0.33    0.26
  -5  17  -7    0.19    0.32
   5 -17   7    0.37    0.32
  -5  17  -8    0.41    0.37
   5 -17   9   -0.25    0.33
  -4  16   9   -0.17    0.41
   4 -16  -9    0.14    0.50
  -4  16   8   -0.13    0.38
   4 -16  -8    0.52    0.47
  -4  16   7    2.34    0.44
   4 -16  -7    1.50    0.48
  -4  16   6    0.59    0.34
   4 -16  -6    1.44    0.41
  -4  16   5    4.63    0.44
   4 -16  -5    5.53    0.50
   4 -16  -5    5.21    0.43
  -4  16   4    5.54    0.45
   4 -16  -4    4.59    0.44
   4 -16  -4    4.94    0.43
  -4  16   3    0.34    0.26
   4 -16  -3    0.22    0.23
   4 -16  -3    0.40    0.27
  -4  16   2    3.52    0.37
   4 -16  -2    2.79    0.37
  -4  16   1    0.09    0.21
   4 -16  -1   -0.03    0.27
  -4  16   0    0.29    0.21
   4 -16   0    0.28    0.27
  -4  16  -1   28.41    1.04
   4 -16   1   29.41    1.07
  -4  16  -2    4.02    0.35
   4 -16   2    4.77    0.43
  -4  16  -3   17.74    0.79
   4 -16   3   19.09    0.83
  -4  16  -4    0.77    0.27
   4 -16   4    0.20    0.29
  -4  16  -5   -0.08    0.24
   4 -16   5   -0.30    0.26
  -4  16  -6    0.10    0.27
   4 -16   6    0.04    0.28
  -4  16  -7   -0.05    0.29
   4 -16   7   -0.04    0.28
   4 -16   9    1.25    0.45
  -3  15   9   -0.66    0.40
   3 -15  -9   -0.03    0.49
  -3  15   8   -0.39    0.35
   3 -15  -8    0.19    0.43
  -3  15   7   -0.06    0.33
   3 -15  -7   -0.06    0.40
  -3  15   6    0.09    0.30
   3 -15  -6    0.29    0.38
  -3  15   5    0.29    0.28
   3 -15  -5    0.27    0.31
   3 -15  -5    0.07    0.24
  -3  15   4   14.53    0.70
   3 -15  -4   15.60    0.66
   3 -15  -4   14.95    0.73
  -3  15   3    3.55    0.37
   3 -15  -3    3.39    0.37
   3 -15  -3    2.94    0.32
  -3  15   2    0.30    0.23
   3 -15  -2    0.37    0.18
   3 -15  -2    0.39    0.25
  -3  15   1    6.83    0.43
   3 -15  -1    6.98    0.47
  -3  15   0    1.36    0.24
   3 -15   0    1.55    0.30
  -3  15  -1   -0.15    0.17
   3 -15   1    0.11    0.24
  -3  15  -2    3.97    0.36
   3 -15   2    4.69    0.42
  -3  15  -3    8.83    0.51
   3 -15   3    8.98    0.56
  -3  15  -4    4.34    0.43
   3 -15   4    3.64    0.41
  -3  15  -5    0.13    0.24
   3 -15   5   -0.11    0.24
  -3  15  -6    1.45    0.36
   3 -15   6    1.84    0.34
  -3  15  -7    0.23    0.31
   3 -15   7    0.11    0.27
   3 -15   8    0.26    0.33
   3 -15   9    0.06    0.39
  -2  14   9   -0.27    0.39
   2 -14  -9    0.28    0.51
  -2  14   8    0.53    0.39
   2 -14  -8    1.65    0.51
  -2  14   7    1.25    0.38
   2 -14  -7    1.04    0.45
  -2  14   6    5.00    0.50
   2 -14  -6    5.51    0.56
  -2  14   5    1.20    0.33
   2 -14  -5    1.95    0.28
   2 -14  -5    1.52    0.38
  -2  14   4    3.89    0.41
   2 -14  -4    3.41    0.40
   2 -14  -4    3.58    0.34
  -2  14   3    0.68    0.25
   2 -14  -3    0.45    0.25
   2 -14  -3    0.82    0.26
  -2  14   2    2.43    0.30
   2 -14  -2    2.10    0.23
   2 -14  -2    2.18    0.30
  -2  14   1    3.83    0.34
   2 -14  -1    4.54    0.38
  -2  14   0   25.44    0.93
   2 -14   0   27.43    0.95
  -2  14  -1   17.63    0.70
   2 -14   1   17.28    0.71
  -2  14  -2   10.03    0.49
   2 -14   2   10.48    0.56
  -2  14  -3    2.37    0.30
  -2  14  -3    2.04    0.28
   2 -14   3    1.79    0.31
  -2  14  -4    0.31    0.21
  -2  14  -4    0.02    0.28
   2 -14   4    0.31    0.25
  -2  14  -5   -0.14    0.21
  -2  14  -5    0.13    0.32
   2 -14   5   -0.51    0.21
  -2  14  -6    1.88    0.43
  -2  14  -6    2.04    0.38
   2 -14   6    2.29    0.34
  -2  14  -7    0.93    0.34
   2 -14   7    0.70    0.30
   2 -14   8    1.42    0.41
   2 -14   9    0.45    0.38
  -1  13  10   -0.48    0.45
  -1  13   9   -0.48    0.36
   1 -13  -9    0.86    0.53
  -1  13   8   -0.07    0.35
   1 -13  -8   -0.12    0.44
  -1  13   7   -0.22    0.30
   1 -13  -7    0.12    0.40
  -1  13   6    2.20    0.40
   1 -13  -6    2.97    0.47
  -1  13   5    3.00    0.38
   1 -13  -5    3.07    0.30
   1 -13  -5    2.73    0.42
  -1  13   4    3.11    0.37
   1 -13  -4    2.77    0.30
   1 -13  -4    3.03    0.37
  -1  13   3    0.07    0.21
   1 -13  -3    0.22    0.22
   1 -13  -3    0.07    0.20
  -1  13   2    3.43    0.31
   1 -13  -2    3.35    0.27
   1 -13  -2    4.06    0.33
  -1  13   1    5.82    0.37
   1 -13  -1    5.61    0.39
  -1  13   0    3.21    0.30
   1 -13   0    3.53    0.33
  -1  13  -1    4.60    0.32
   1 -13   1    4.88    0.38
  -1  13  -2    6.91    0.38
   1 -13   2    7.31    0.45
  -1  13  -3    2.00    0.27
  -1  13  -3    1.94    0.29
   1 -13   3    2.44    0.30
  -1  13  -4    0.33    0.21
  -1  13  -4   -0.14    0.28
   1 -13   4   -0.46    0.22
  -1  13  -5    0.25    0.34
  -1  13  -5    0.12    0.23
   1 -13   5   -0.22    0.22
  -1  13  -6    2.79    0.42
  -1  13  -6    2.01    0.46
   1 -13   6    3.29    0.36
  -1  13  -7   -0.21    0.27
  -1  13  -7   -0.03    0.40
   1 -13   7    0.28    0.25
  -1  13  -8    0.28    0.46
   1 -13   8   -0.18    0.29
   1 -13   9   -0.06    0.32
   0  12  10   -0.78    0.40
   0 -12 -10    0.11    0.48
   0  12   9   -0.19    0.38
   0 -12  -9    0.24    0.50
   0  12   8    1.83    0.44
   0 -12  -8    2.43    0.55
   0  12   7   -0.33    0.27
   0 -12  -7    0.41    0.40
   0  12   6    4.90    0.47
   0 -12  -6    4.63    0.54
   0  12   5    3.77    0.41
   0 -12  -5    3.79    0.45
   0 -12  -5    3.16    0.29
   0  12   4    0.51    0.25
   0 -12  -4    0.33    0.29
   0 -12  -4    0.61    0.21
   0  12   3    5.59    0.39
   0 -12  -3    5.07    0.39
   0 -12  -3    5.20    0.35
   0  12   2   13.52    0.59
   0 -12  -2   14.76    0.58
   0 -12  -2   15.39    0.59
   0  12   1    0.15    0.17
   0 -12  -1    0.18    0.18
   0 -12  -1    0.29    0.14
   0  12   0  101.54    2.93
   0 -12   0   98.99    2.78
   0  12  -1    0.38    0.16
   0 -12   1    0.52    0.19
   0  12  -2   15.26    0.60
   0  12  -2   15.46    0.60
   0 -12   2   15.22    0.64
   0  12  -3    5.45    0.36
   0  12  -3    5.38    0.41
   0 -12   3    5.05    0.39
   0  12  -4    0.60    0.22
   0  12  -4    0.49    0.31
   0 -12   4    0.51    0.24
   0  12  -5    3.29    0.47
   0  12  -5    3.13    0.39
   0 -12   5    3.32    0.35
   0  12  -6    5.56    0.57
   0  12  -6    4.62    0.46
   0 -12   6    4.41    0.40
   0  12  -7    0.15    0.42
   0 -12   7   -0.21    0.22
   0  12  -8    1.76    0.53
   0 -12   8    1.55    0.41
   0  12  -9    0.63    0.52
   1  11  10   -0.67    0.44
  -1 -11 -10    0.10    0.51
   1  11   9   -0.46    0.37
  -1 -11  -9   -0.32    0.47
   1  11   8   -0.23    0.31
  -1 -11  -8    0.34    0.45
   1  11   7    0.19    0.32
  -1 -11  -7   -0.17    0.39
   1  11   6    0.12    0.27
  -1 -11  -6    0.52    0.37
   1  11   5    0.03    0.26
  -1 -11  -5   -0.08    0.31
   1  11   4    2.71    0.33
  -1 -11  -4    1.81    0.34
  -1 -11  -4    2.16    0.24
   1  11   3    5.04    0.36
  -1 -11  -3    4.42    0.38
  -1 -11  -3    4.65    0.32
   1  11   2    6.30    0.36
  -1 -11  -2    5.42    0.34
  -1 -11  -2    6.32    0.35
   1  11   1    4.15    0.29
  -1 -11  -1    5.22    0.28
  -1 -11  -1    5.00    0.33
   1  11   0    7.03    0.35
  -1 -11   0    5.92    0.36
   1  11  -1    7.42    0.36
  -1 -11   1    6.73    0.39
   1  11  -2    8.62    0.43
   1  11  -2    8.70    0.40
  -1 -11   2    8.30    0.44
   1  11  -3    1.69    0.29
   1  11  -3    1.51    0.22
  -1 -11   3    1.26    0.24
   1  11  -4    2.80    0.39
   1  11  -4    2.95    0.32
  -1 -11   4    2.81    0.30
   1  11  -5    6.91    0.59
   1  11  -5    5.40    0.45
  -1 -11   5    5.99    0.42
   1  11  -6    0.50    0.27
   1  11  -6    0.69    0.42
  -1 -11   6    0.54    0.24
   1  11  -7    0.28    0.42
  -1 -11   7    0.09    0.22
  -1 -11   7   -0.04    0.26
   1  11  -8    0.37    0.49
  -1 -11   8    0.04    0.28
   1  11  -9    0.10    0.52
   1  11 -10    0.52    0.57
   2  10  10   -0.81    0.42
  -2 -10 -10   -0.29    0.48
   2  10   9    0.15    0.42
  -2 -10  -9   -0.74    0.44
   2  10   8    1.57    0.41
  -2 -10  -8    1.51    0.52
   2  10   7    4.38    0.49
  -2 -10  -7    4.18    0.56
   2  10   6   -0.07    0.26
  -2 -10  -6    0.29    0.36
   2  10   5    4.56    0.43
  -2 -10  -5    4.48    0.48
   2  10   4    0.63    0.24
  -2 -10  -4    0.82    0.29
  -2 -10  -4    0.78    0.17
   2  10   3   27.33    0.95
  -2 -10  -3   26.53    0.84
  -2 -10  -3   27.10    1.00
   2  10   2    3.89    0.30
  -2 -10  -2    3.55    0.27
  -2 -10  -2    3.74    0.28
   2  10   1    5.56    0.31
  -2 -10  -1    5.63    0.30
  -2 -10  -1    4.73    0.31
   2  10   0   19.90    0.65
  -2 -10   0   16.59    0.62
  -2 -10   0   17.93    0.65
   2  10  -1   41.94    1.33
   2  10  -1   42.99    1.29
  -2 -10   1   40.57    1.26
   2  10  -2    0.91    0.21
   2  10  -2    1.20    0.18
  -2 -10   2    1.32    0.20
   2  10  -3   12.27    0.58
   2  10  -3   11.87    0.52
  -2 -10   3   11.34    0.53
   2  10  -4    4.15    0.35
   2  10  -4    5.02    0.48
  -2 -10   4    4.45    0.34
   2  10  -5    6.64    0.45
   2  10  -5    7.47    0.61
  -2 -10   5    6.02    0.42
   2  10  -6    4.91    0.45
   2  10  -6    4.28    0.56
  -2 -10   6    4.04    0.36
   2  10  -7    0.42    0.44
  -2 -10   7   -0.01    0.21
  -2 -10   7    0.21    0.26
   2  10  -8    0.61    0.49
  -2 -10   8    0.17    0.27
   2  10  -9    0.38    0.54
   2  10 -10    0.21    0.60
   3   9  10   -0.30    0.46
  -3  -9 -10   -0.04    0.51
   3   9   9   -0.23    0.39
  -3  -9  -9    0.14    0.47
   3   9   8   -0.15    0.33
  -3  -9  -8    0.39    0.43
   3   9   7    2.86    0.43
  -3  -9  -7    3.30    0.52
   3   9   6    2.96    0.40
  -3  -9  -6    3.66    0.48
   3   9   5    0.45    0.27
  -3  -9  -5   -0.08    0.32
   3   9   4    0.47    0.22
  -3  -9  -4    0.19    0.13
  -3  -9  -4    0.31    0.27
   3   9   3   19.22    0.71
  -3  -9  -3   17.36    0.74
  -3  -9  -3   18.25    0.60
   3   9   2    1.12    0.21
  -3  -9  -2    1.01    0.19
  -3  -9  -2    1.24    0.17
   3   9   1   13.52    0.51
  -3  -9  -1   12.49    0.48
  -3  -9  -1   13.70    0.52
   3   9   0   20.38    0.65
  -3  -9   0   19.31    0.65
  -3  -9   0   17.37    0.66
   3   9  -1   24.12    0.78
   3   9  -1   23.77    0.79
  -3  -9   1   22.83    0.77
   3   9  -2    0.19    0.12
   3   9  -2    0.21    0.18
  -3  -9   2    0.08    0.14
   3   9  -3    0.22    0.24
   3   9  -3   -0.12    0.12
  -3  -9   3    0.06    0.16
   3   9  -4    0.32    0.18
   3   9  -4    0.08    0.31
  -3  -9   4    0.10    0.17
   3   9  -5    0.96    0.42
   3   9  -5    1.10    0.26
  -3  -9   5    1.15    0.24
   3   9  -6    4.08    0.56
  -3  -9   6    3.83    0.39
  -3  -9   6    3.61    0.35
   3   9  -7    5.26    0.64
  -3  -9   7    4.71    0.39
  -3  -9   7    4.83    0.44
   3   9  -8    3.89    0.66
  -3  -9   8    3.79    0.44
   3   9  -9    0.50    0.55
   3   9 -10    0.39    0.57
   4   8  10   -0.23    0.47
  -4  -8 -10   -0.04    0.49
   4   8   9    0.04    0.40
  -4  -8  -9    0.29    0.46
   4   8   8   -0.45    0.32
  -4  -8  -8    0.66    0.43
   4   8   7    0.23    0.29
  -4  -8  -7    0.29    0.40
   4   8   6    9.62    0.57
  -4  -8  -6    9.40    0.66
   4   8   5   10.70    0.56
  -4  -8  -5   10.80    0.66
   4   8   4   10.59    0.52
  -4  -8  -4   11.19    0.60
  -4  -8  -4   10.53    0.37
   4   8   3    6.19    0.37
  -4  -8  -3    6.49    0.28
  -4  -8  -3    6.33    0.41
   4   8   2    1.72    0.22
  -4  -8  -2    1.58    0.16
  -4  -8  -2    1.53    0.21
   4   8   1    0.07    0.13
  -4  -8  -1   -0.02    0.12
  -4  -8  -1   -0.07    0.13
   4   8   0   19.03    0.62
  -4  -8   0   20.10    0.62
  -4  -8   0   16.86    0.66
   4   8  -1   50.59    1.47
   4   8  -1   49.59    1.57
  -4  -8   1   48.34    1.42
   4   8  -2   41.17    1.41
   4   8  -2   44.31    1.31
  -4  -8   2   43.51    1.27
   4   8  -3    2.30    0.22
   4   8  -3    2.59    0.31
  -4  -8   3    1.67    0.21
   4   8  -4    0.32    0.17
   4   8  -4    0.16    0.30
  -4  -8   4    0.04    0.15
   4   8  -5    1.24    0.43
   4   8  -5    1.43    0.25
  -4  -8   5    0.89    0.23
   4   8  -6   -0.34    0.41
  -4  -8   6    0.41    0.22
  -4  -8   6    0.25    0.22
   4   8  -7   -0.14    0.44
  -4  -8   7    0.17    0.24
  -4  -8   7    0.04    0.23
   4   8  -8    1.64    0.56
  -4  -8   8    2.06    0.37
   4   8  -9    2.02    0.61
   4   8 -10    0.72    0.60
   5   7  10    0.12    0.50
  -5  -7 -10   -0.17    0.50
   5   7   9   -0.07    0.40
  -5  -7  -9    0.35    0.47
   5   7   8   -0.41    0.31
  -5  -7  -8   -0.02    0.39
   5   7   7    6.44    0.53
  -5  -7  -7    5.62    0.59
   5   7   6    0.24    0.28
  -5  -7  -6    0.91    0.37
   5   7   5    0.48    0.26
  -5  -7  -5    0.45    0.31
   5   7   4    1.13    0.25
  -5  -7  -4    1.23    0.28
   5   7   3    0.57    0.19
  -5  -7  -3    0.58    0.21
  -5  -7  -3    0.83    0.11
   5   7   2    2.17    0.23
  -5  -7  -2    1.85    0.17
  -5  -7  -2    2.10    0.23
   5   7   1   56.50    1.68
  -5  -7  -1   57.74    1.81
  -5  -7  -1   56.65    1.57
   5   7   0    0.06    0.11
  -5  -7   0    0.11    0.11
  -5  -7   0    0.19    0.13
   5   7  -1   47.38    1.49
   5   7  -1   47.05    1.37
  -5  -7   1   45.36    1.33
   5   7  -2    1.33    0.15
   5   7  -2    1.23    0.20
  -5  -7   2    1.12    0.18
   5   7  -3    2.90    0.23
   5   7  -3    3.81    0.34
  -5  -7   3    3.20    0.25
   5   7  -4   -0.02    0.28
   5   7  -4   -0.06    0.13
  -5  -7   4   -0.17    0.14
   5   7  -5    6.06    0.60
  -5  -7   5    6.35    0.37
  -5  -7   5    5.85    0.38
   5   7  -6    4.34    0.58
  -5  -7   6    3.62    0.34
  -5  -7   6    3.77    0.36
   5   7  -7   13.42    0.92
  -5  -7   7   16.06    0.76
  -5  -7   7   14.35    0.67
   5   7  -8   -0.31    0.49
   5   7  -9   -0.33    0.51
   5   7 -10    0.04    0.58
   6   6  10   -0.66    0.42
  -6  -6 -10   -0.22    0.49
   6   6   9   -0.63    0.37
  -6  -6  -9    0.00    0.45
   6   6   8    0.62    0.39
  -6  -6  -8    0.79    0.45
   6   6   7   -0.01    0.29
  -6  -6  -7    0.28    0.36
   6   6   6    6.83    0.51
  -6  -6  -6    6.31    0.58
   6   6   5    0.18    0.24
  -6  -6  -5    0.09    0.27
   6   6   4    0.29    0.20
  -6  -6  -4   -0.03    0.23
   6   6   3    9.13    0.45
  -6  -6  -3    9.52    0.48
   6   6   2    0.03    0.14
  -6  -6  -2    0.12    0.08
  -6  -6  -2   -0.10    0.14
   6   6   1    0.36    0.13
  -6  -6  -1    0.07    0.14
   6   6   0   24.10    0.74
  -6  -6   0   23.42    0.84
  -6  -6   0   23.78    0.72
   6   6  -1    6.41    0.32
   6   6  -1    5.94    0.25
  -6  -6   1    5.94    0.29
   6   6  -2   35.72    1.19
   6   6  -2   34.46    1.05
  -6  -6   2   35.01    1.05
   6   6  -3    0.16    0.12
   6   6  -3    0.09    0.23
  -6  -6   3    0.03    0.12
   6   6  -4    5.05    0.47
   6   6  -4    5.55    0.31
  -6  -6   4    5.43    0.33
   6   6  -5    6.07    0.61
  -6  -6   5    5.87    0.38
  -6  -6   5    5.77    0.36
   6   6  -6   -0.19    0.43
  -6  -6   6    0.02    0.18
  -6  -6   6   -0.05    0.20
   6   6  -7    0.19    0.45
  -6  -6   7    0.11    0.23
  -6  -6   7    0.06    0.23
   6   6  -8    4.19    0.67
   6   6  -9    0.16    0.52
   6   6 -10    0.53    0.61
   7   5  10    0.02    0.49
  -7  -5 -10    0.00    0.51
   7   5   9    0.31    0.42
  -7  -5  -9    0.66    0.46
   7   5   8    0.56    0.37
  -7  -5  -8   -0.23    0.38
   7   5   7   -0.23    0.29
  -7  -5  -7    0.08    0.35
   7   5   6    3.26    0.43
  -7  -5  -6    3.89    0.49
   7   5   5    1.26    0.30
  -7  -5  -5    0.90    0.32
   7   5   4    6.28    0.42
  -7  -5  -4    5.76    0.45
   7   5   3   13.67    0.56
  -7  -5  -3   12.96    0.59
   7   5   2    0.43    0.15
  -7  -5  -2    0.58    0.17
  -7  -5  -2    0.36    0.07
   7   5   1   22.70    0.75
  -7  -5  -1   23.67    0.83
  -7  -5  -1   22.98    0.68
   7   5   0    1.11    0.13
  -7  -5   0    0.73    0.12
  -7  -5   0    0.88    0.17
   7   5  -1    3.27    0.17
   7   5  -1    3.60    0.24
  -7  -5   1    3.56    0.22
   7   5  -2    6.70    0.27
   7   5  -2    7.15    0.38
  -7  -5   2    7.14    0.32
   7   5  -3   -0.12    0.09
   7   5  -3    0.03    0.21
  -7  -5   3   -0.08    0.12
   7   5  -4    5.23    0.48
  -7  -5   4    5.24    0.28
  -7  -5   4    5.46    0.33
   7   5  -5   18.26    0.90
  -7  -5   5   17.00    0.64
  -7  -5   5   16.39    0.66
   7   5  -6    0.42    0.46
  -7  -5   6    0.43    0.24
  -7  -5   6    0.73    0.21
   7   5  -7    4.67    0.64
  -7  -5   7    4.07    0.39
  -7  -5   7    4.35    0.39
   7   5  -8    0.79    0.52
   7   5  -9    0.15    0.54
   7   5 -10    0.57    0.60
   8   4  10   -0.49    0.46
  -8  -4 -10    0.66    0.53
   8   4   9    0.05    0.41
  -8  -4  -9    0.06    0.44
   8   4   8    0.54    0.41
  -8  -4  -8    1.24    0.44
   8   4   7   -0.07    0.30
  -8  -4  -7    0.20    0.34
   8   4   6    2.22    0.40
  -8  -4  -6    2.00    0.40
   8   4   5    2.57    0.36
  -8  -4  -5    2.64    0.39
   8   4   4    5.35    0.40
  -8  -4  -4    6.27    0.44
   8   4   3    0.98    0.21
  -8  -4  -3    1.16    0.23
   8   4   2    0.23    0.14
  -8  -4  -2    0.20    0.16
  -8  -4  -2    0.36    0.07
   8   4   1    4.37    0.25
  -8  -4  -1    5.16    0.30
  -8  -4  -1    4.43    0.21
   8   4   0    7.60    0.28
  -8  -4   0    7.17    0.37
  -8  -4   0    7.20    0.29
   8   4  -1    0.49    0.07
   8   4  -1    0.45    0.16
  -8  -4   1    0.37    0.11
   8   4  -2    3.71    0.30
  -8  -4   2    3.85    0.24
   8   4  -3    3.08    0.32
  -8  -4   3    2.57    0.15
  -8  -4   3    2.66    0.22
   8   4  -4    8.78    0.57
  -8  -4   4   10.10    0.39
  -8  -4   4    9.98    0.44
   8   4  -5    1.08    0.41
  -8  -4   5    1.85    0.21
  -8  -4   5    1.67    0.25
   8   4  -6    0.37    0.44
  -8  -4   6    0.26    0.21
  -8  -4   6    0.17    0.18
   8   4  -7    0.17    0.45
  -8  -4   7   -0.42    0.20
   8   4  -8    0.53    0.51
   8   4  -9    0.55    0.55
   8   4 -10   -0.08    0.59
   9   3  10   -0.64    0.45
  -9  -3 -10    0.35    0.50
   9   3   9    0.16    0.46
  -9  -3  -9    0.43    0.45
   9   3   8    0.36    0.39
  -9  -3  -8    0.67    0.42
   9   3   7    0.94    0.40
  -9  -3  -7    0.37    0.37
   9   3   6    3.09    0.45
  -9  -3  -6    3.24    0.44
   9   3   5    2.80    0.39
  -9  -3  -5    2.43    0.38
   9   3   4    9.81    0.54
  -9  -3  -4    9.76    0.54
   9   3   3    8.89    0.45
  -9  -3  -3    8.25    0.45
   9   3   2   23.46    0.80
  -9  -3  -2   22.01    0.84
  -9  -3  -2   23.32    0.65
   9   3   1    4.81    0.26
  -9  -3  -1    4.12    0.30
  -9  -3  -1    4.54    0.20
   9   3   0   -0.07    0.08
  -9  -3   0    0.08    0.13
  -9  -3   0    0.13    0.08
   9   3  -1   35.01    1.18
  -9  -3   1   34.37    1.01
   9   3  -2   21.43    0.80
  -9  -3   2   20.83    0.69
   9   3  -3    0.32    0.22
  -9  -3   3    0.11    0.12
   9   3  -4   14.33    0.72
  -9  -3   4   14.47    0.57
  -9  -3   4   15.01    0.50
   9   3  -5    8.23    0.61
  -9  -3   5    7.17    0.38
  -9  -3   5    6.95    0.41
   9   3  -6    3.91    0.57
  -9  -3   6    4.00    0.35
  -9  -3   6    3.67    0.33
   9   3  -7    0.06    0.46
  -9  -3   7    0.31    0.23
   9   3  -8    1.55    0.55
   9   3  -9    1.48    0.62
   9   3 -10    0.98    0.64
  10   2  10   -0.58    0.48
 -10  -2 -10   -0.32    0.45
  10   2   9   -0.39    0.41
 -10  -2  -9    0.02    0.43
  10   2   8    0.13    0.41
 -10  -2  -8    0.16    0.38
  10   2   7    0.54    0.36
 -10  -2  -7    0.73    0.37
  10   2   6    0.51    0.33
 -10  -2  -6    0.24    0.32
  10   2   5    4.62    0.45
 -10  -2  -5    4.32    0.45
  10   2   4    7.22    0.48
 -10  -2  -4    7.09    0.47
  10   2   3    0.08    0.17
 -10  -2  -3   -0.10    0.17
  10   2   2   -0.03    0.16
 -10  -2  -2    0.17    0.07
 -10  -2  -2    0.04    0.15
  10   2   1    0.06    0.13
 -10  -2  -1    0.04    0.15
 -10  -2  -1   -0.03    0.07
  10   2   0    0.36    0.10
 -10  -2   0    0.05    0.13
 -10  -2   0    0.23    0.09
  10   2  -1    2.14    0.24
 -10  -2   1    1.87    0.17
  10   2  -2   18.63    0.73
 -10  -2   2   18.04    0.61
  10   2  -3    0.49    0.23
 -10  -2   3    0.57    0.14
  10   2  -4    0.15    0.29
 -10  -2   4   -0.13    0.13
 -10  -2   4   -0.03    0.09
  10   2  -5    0.42    0.37
 -10  -2   5    0.38    0.19
 -10  -2   5    0.41    0.16
  10   2  -6    4.97    0.62
 -10  -2   6    4.40    0.32
 -10  -2   6    4.31    0.37
  10   2  -7    0.34    0.46
 -10  -2   7   -0.15    0.19
  10   2  -8    0.54    0.50
  10   2  -9   -0.04    0.54
  10   2 -10    1.22    0.69
  11   1  10   -0.42    0.48
 -11  -1 -10    0.64    0.51
  11   1   9   -0.22    0.45
 -11  -1  -9    0.32    0.43
  11   1   8    0.19    0.38
 -11  -1  -8   -0.20    0.36
  11   1   7    7.18    0.64
 -11  -1  -7    8.39    0.65
  11   1   6    7.02    0.59
 -11  -1  -6    6.89    0.56
  11   1   5    6.42    0.54
 -11  -1  -5    6.61    0.52
  11   1   4   -0.25    0.23
 -11  -1  -4    0.21    0.24
  11   1   3   -0.14    0.17
  11   1   3    0.08    0.09
 -11  -1  -3    0.02    0.19
  11   1   2    9.51    0.45
 -11  -1  -2    9.46    0.32
 -11  -1  -2    8.92    0.45
  11   1   1    6.78    0.33
 -11  -1  -1    5.73    0.38
 -11  -1  -1    6.28    0.26
  11   1   0    0.53    0.13
 -11  -1   0    0.64    0.16
  11   1  -1  156.78    4.82
 -11  -1   1  156.82    4.16
  11   1  -2   65.37    2.11
 -11  -1   2   65.34    1.84
  11   1  -3    7.91    0.48
 -11  -1   3    8.84    0.39
  11   1  -4    1.87    0.36
 -11  -1   4    1.52    0.22
 -11  -1   4    1.87    0.16
  11   1  -5   -0.10    0.36
 -11  -1   5    0.00    0.14
 -11  -1   5    0.16    0.18
  11   1  -6    0.41    0.46
 -11  -1   6    0.34    0.22
  11   1  -7    2.01    0.54
 -11  -1   7    2.29    0.31
  11   1  -8    0.06    0.50
 -11  -1   8    0.29    0.24
  11   1  -9    1.28    0.59
  11   1 -10    0.59    0.62
  12   0  10   -0.06    0.53
 -12   0 -10    0.54    0.47
  12   0   9   -0.28    0.41
 -12   0  -9    0.33    0.44
  12   0   8    0.73    0.41
 -12   0  -8    0.97    0.43
  12   0   7    0.36    0.36
 -12   0  -7   -0.07    0.35
  12   0   6   16.11    0.87
 -12   0  -6   17.47    0.87
  12   0   5   -0.01    0.30
 -12   0  -5   -0.27    0.28
  12   0   4    0.31    0.25
 -12   0  -4    0.27    0.24
  12   0   3   -0.12    0.10
  12   0   3   -0.08    0.19
 -12   0  -3   -0.56    0.17
  12   0   2    7.64    0.42
 -12   0  -2    7.83    0.42
 -12   0  -2    7.79    0.30
  12   0   1   -0.15    0.14
 -12   0  -1   -0.04    0.08
 -12   0  -1    0.18    0.18
 -12   0   0    4.56    0.29
 -12   0   0    4.32    0.22
 -12   0   0    4.45    0.24
  12   0  -1   -0.18    0.18
 -12   0   1   -0.15    0.09
 -12   0   1   -0.11    0.06
  12   0  -2   24.21    0.92
 -12   0   2   23.60    0.78
  12   0  -3    0.01    0.22
 -12   0   3   -0.17    0.11
  12   0  -4    7.63    0.56
 -12   0   4    7.88    0.32
 -12   0   4    7.31    0.40
  12   0  -5   -0.21    0.36
 -12   0   5   -0.22    0.14
 -12   0   5   -0.21    0.16
  12   0  -6    6.36    0.66
 -12   0   6    5.53    0.41
  12   0  -7    0.60    0.46
 -12   0   7    0.01    0.22
  12   0  -8    0.53    0.51
 -12   0   8   -0.24    0.23
  12   0  -9   -0.06    0.52
  12   0 -10    0.07    0.62
  13  -1   9   -0.02    0.46
 -13   1  -9    0.72    0.45
  13  -1   8    0.68    0.41
 -13   1  -8    1.37    0.44
  13  -1   7    6.12    0.66
 -13   1  -7    7.22    0.61
  13  -1   6    0.94    0.40
 -13   1  -6    1.34    0.38
  13  -1   5   -0.39    0.26
 -13   1  -5   -0.28    0.27
  13  -1   4    0.35    0.14
  13  -1   4    0.76    0.28
 -13   1  -4    0.60    0.27
  13  -1   3    1.69    0.30
  13  -1   3    1.70    0.19
 -13   1  -3    1.79    0.27
  13  -1   2   -0.22    0.17
 -13   1  -2    0.12    0.17
 -13   1  -2    0.04    0.09
 -13   1  -1   65.85    1.82
 -13   1  -1   64.95    2.15
 -13   1  -1   66.65    1.95
 -13   1   0    6.73    0.29
 -13   1   0    6.15    0.30
 -13   1   0    6.48    0.35
  13  -1  -1   57.09    1.90
 -13   1   1   58.52    1.66
 -13   1   1   56.60    1.63
  13  -1  -2   12.57    0.59
 -13   1   2   12.10    0.40
 -13   1   2   12.71    0.49
  13  -1  -3    1.10    0.28
 -13   1   3    1.34    0.18
 -13   1   3    1.34    0.12
  13  -1  -4    0.38    0.32
 -13   1   4    0.06    0.13
 -13   1   4    0.31    0.16
  13  -1  -5    2.98    0.49
 -13   1   5    3.58    0.26
 -13   1   5    3.77    0.32
  13  -1  -6    0.77    0.46
 -13   1   6    0.35    0.22
  13  -1  -7    5.36    0.67
 -13   1   7    5.19    0.42
  13  -1  -8    0.08    0.51
 -13   1   8    0.40    0.26
  13  -1  -9   -0.16    0.56
  13  -1 -10    0.28    0.59
  14  -2   9   -0.09    0.42
 -14   2  -9   -0.16    0.45
  14  -2   8   -0.01    0.41
 -14   2  -8    0.37    0.41
  14  -2   7    0.37    0.35
 -14   2  -7    0.12    0.35
  14  -2   6    0.61    0.36
 -14   2  -6    0.64    0.35
  14  -2   5    0.18    0.30
 -14   2  -5    0.40    0.29
  14  -2   4    0.41    0.17
  14  -2   4    0.98    0.31
 -14   2  -4    0.50    0.27
  14  -2   3    2.66    0.24
  14  -2   3    3.32    0.38
 -14   2  -3    3.30    0.32
 -14   2  -2   10.98    0.48
 -14   2  -2   10.36    0.53
 -14   2  -2   11.50    0.42
 -14   2  -1    6.26    0.33
 -14   2  -1    6.19    0.41
 -14   2  -1    6.30    0.30
 -14   2   0   10.73    0.43
 -14   2   0   11.43    0.44
  14  -2  -1    6.27    0.41
 -14   2   1    6.38    0.28
 -14   2   1    6.47    0.32
  14  -2  -2    1.02    0.24
 -14   2   2    0.91    0.16
 -14   2   2    0.77    0.11
  14  -2  -3    2.14    0.33
 -14   2   3    1.93    0.16
 -14   2   3    2.07    0.22
  14  -2  -4   12.26    0.72
 -14   2   4   12.08    0.53
 -14   2   4   11.45    0.44
  14  -2  -5    1.58    0.45
 -14   2   5    1.94    0.26
  14  -2  -6    1.52    0.48
 -14   2   6    1.28    0.25
  14  -2  -7   -0.27    0.46
 -14   2   7   -0.40    0.18
  14  -2  -8    0.29    0.52
 -14   2   8   -0.08    0.22
  14  -2  -9    0.22    0.57
  14  -2 -10    0.49    0.61
  15  -3   9    0.37    0.45
 -15   3  -9    0.50    0.46
  15  -3   8    0.54    0.43
 -15   3  -8    0.70    0.42
  15  -3   7    0.21    0.37
 -15   3  -7    0.04    0.35
  15  -3   6    0.36    0.34
 -15   3  -6    0.50    0.34
  15  -3   5    1.23    0.37
 -15   3  -5    1.04    0.32
  15  -3   4    3.68    0.45
  15  -3   4    3.40    0.28
 -15   3  -4    4.00    0.39
  15  -3   3    0.60    0.19
 -15   3  -3    0.12    0.21
 -15   3  -2    0.64    0.17
 -15   3  -2    0.42    0.21
 -15   3  -2    0.53    0.14
 -15   3  -1   18.60    0.68
 -15   3  -1   18.29    0.63
 -15   3  -1   18.88    0.78
  15  -3   0   11.63    0.62
 -15   3   0   11.29    0.45
 -15   3   0   11.49    0.46
  15  -3  -1    2.57    0.31
 -15   3   1    2.15    0.19
 -15   3   1    2.35    0.21
  15  -3  -2    5.45    0.42
 -15   3   2    5.34    0.31
 -15   3   2    5.10    0.25
  15  -3  -3    4.33    0.44
 -15   3   3    4.73    0.25
 -15   3   3    4.96    0.31
  15  -3  -4    2.68    0.45
 -15   3   4    3.07    0.28
 -15   3   4    2.93    0.25
  15  -3  -5    2.68    0.49
 -15   3   5    2.96    0.30
  15  -3  -6    1.58    0.50
 -15   3   6    1.32    0.26
  15  -3  -7    1.83    0.57
 -15   3   7    1.51    0.28
  15  -3  -8    0.47    0.52
 -15   3   8    0.18    0.25
  15  -3  -9    1.06    0.59
  15  -3 -10    0.25    0.58
  16  -4   9    0.05    0.50
 -16   4  -9    0.70    0.48
  16  -4   8    0.13    0.42
 -16   4  -8    0.67    0.42
  16  -4   7    0.08    0.36
 -16   4  -7    0.29    0.36
  16  -4   6    0.25    0.34
 -16   4  -6    0.04    0.32
  16  -4   5    2.90    0.45
 -16   4  -5    3.67    0.43
  16  -4   4    0.73    0.22
  16  -4   4    0.15    0.30
 -16   4  -4    0.58    0.28
  16  -4   3    3.40    0.30
 -16   4  -3    3.51    0.34
 -16   4  -3    3.51    0.35
 -16   4  -2    2.37    0.31
 -16   4  -2    3.19    0.30
 -16   4  -2    2.57    0.23
 -16   4  -1    6.61    0.35
 -16   4  -1    7.71    0.44
 -16   4  -1    7.54    0.39
  16  -4   0   29.43    1.18
 -16   4   0   32.05    1.01
 -16   4   0   30.60    0.97
  16  -4  -1    6.74    0.45
 -16   4   1    6.92    0.36
 -16   4   1    6.79    0.33
  16  -4  -2    1.65    0.31
 -16   4   2    1.42    0.17
 -16   4   2    1.54    0.20
  16  -4  -3    5.30    0.49
 -16   4   3    5.07    0.29
 -16   4   3    5.27    0.34
  16  -4  -4    2.40    0.45
 -16   4   4    2.54    0.23
 -16   4   4    1.68    0.25
  16  -4  -5    4.85    0.59
 -16   4   5    4.96    0.38
  16  -4  -6    0.93    0.48
 -16   4   6    0.89    0.25
  16  -4  -7    0.99    0.54
 -16   4   7    0.55    0.25
  16  -4  -8    1.65    0.59
 -16   4   8    2.20    0.34
  16  -4  -9    0.71    0.62
  17  -5   9    0.22    0.50
 -17   5  -9    0.35    0.46
  17  -5   8   -0.50    0.38
 -17   5  -8    0.24    0.40
  17  -5   7    0.68    0.39
 -17   5  -7    0.92    0.39
  17  -5   6    0.13    0.33
 -17   5  -6    0.05    0.32
  17  -5   5    2.93    0.45
 -17   5  -5    3.09    0.40
  17  -5   4   -0.19    0.21
 -17   5  -4    0.10    0.26
  17  -5   3    0.35    0.24
 -17   5  -3    0.60    0.27
 -17   5  -3    0.98    0.24
 -17   5  -2    2.48    0.32
 -17   5  -2    3.15    0.31
 -17   5  -1   -0.18    0.13
 -17   5  -1   -0.08    0.13
 -17   5  -1    0.13    0.17
  17  -5   0    1.47    0.35
 -17   5   0    1.84    0.22
 -17   5   0    1.72    0.21
  17  -5  -1   13.99    0.70
 -17   5   1   13.97    0.56
 -17   5   1   13.83    0.54
  17  -5  -2   -0.09    0.27
 -17   5   2   -0.14    0.13
 -17   5   2    0.15    0.14
  17  -5  -3    3.11    0.42
 -17   5   3    3.23    0.29
 -17   5   3    3.03    0.27
  17  -5  -4    0.35    0.40
 -17   5   4    0.53    0.19
 -17   5   4    0.62    0.19
  17  -5  -5   -0.28    0.40
 -17   5   5    0.14    0.18
  17  -5  -6    1.47    0.50
 -17   5   6    1.25    0.26
  17  -5  -7   -0.11    0.51
 -17   5   7    0.06    0.22
  17  -5  -8   -0.39    0.52
 -17   5   8    0.26    0.27
  17  -5  -9    0.58    0.62
 -18   6  -9   -0.05    0.45
  18  -6   8    1.73    0.55
 -18   6  -8    1.40    0.48
  18  -6   7   -0.19    0.32
 -18   6  -7   -0.01    0.37
  18  -6   6   -0.12    0.30
 -18   6  -6    0.30    0.35
  18  -6   5    0.00    0.30
 -18   6  -5    0.09    0.29
  18  -6   4    0.87    0.26
 -18   6  -4    0.49    0.23
 -18   6  -4    0.73    0.29
  18  -6   3    0.54    0.27
 -18   6  -3    0.90    0.26
 -18   6  -3    0.68    0.28
  18  -6   2   23.26    0.85
 -18   6  -2   21.95    0.93
 -18   6  -2   22.28    0.87
 -18   6  -1    0.28    0.18
 -18   6  -1    0.03    0.16
 -18   6  -1    0.19    0.17
  18  -6   0   30.68    1.20
 -18   6   0   29.16    0.98
 -18   6   0   28.98    1.01
  18  -6  -1    2.48    0.36
 -18   6   1    2.75    0.28
 -18   6   1    3.05    0.28
  18  -6  -2    0.09    0.30
 -18   6   2    0.10    0.15
 -18   6   2    0.13    0.15
  18  -6  -3    0.03    0.34
 -18   6   3    0.00    0.16
 -18   6   3    0.05    0.16
  18  -6  -4    0.69    0.41
 -18   6   4    0.48    0.20
  18  -6  -5    0.40    0.42
 -18   6   5   -0.05    0.19
  18  -6  -6    8.72    0.78
 -18   6   6    9.70    0.55
  18  -6  -7    0.15    0.53
 -18   6   7   -0.32    0.20
  18  -6  -8    1.77    0.63
 -18   6   8    1.59    0.34
  18  -6  -9   -0.04    0.59
  19  -7   8    0.35    0.45
 -19   7  -8    0.32    0.42
  19  -7   7    0.73    0.42
 -19   7  -7    1.66    0.45
  19  -7   6    0.10    0.32
 -19   7  -6   -0.44    0.30
  19  -7   5   -0.07    0.28
 -19   7  -5    0.06    0.28
  19  -7   4   -0.04    0.25
 -19   7  -4   -0.08    0.20
 -19   7  -4   -0.10    0.25
  19  -7   3    0.83    0.29
 -19   7  -3    0.79    0.26
 -19   7  -3    1.39    0.31
  19  -7   2    0.81    0.30
 -19   7  -2    1.25    0.26
 -19   7  -2    0.51    0.27
 -19   7  -1    3.63    0.31
 -19   7  -1    4.28    0.36
  19  -7   0    6.06    0.52
 -19   7   0    6.13    0.39
 -19   7   0    5.44    0.37
  19  -7  -1   18.00    0.84
 -19   7   1   18.94    0.72
 -19   7   1   18.46    0.71
  19  -7  -2    0.18    0.33
 -19   7   2    0.85    0.21
 -19   7   2    0.70    0.20
  19  -7  -3    1.41    0.41
 -19   7   3    0.98    0.23
 -19   7   3    1.32    0.23
  19  -7  -4   -0.35    0.38
 -19   7   4    0.03    0.18
  19  -7  -5    0.26    0.43
 -19   7   5    1.08    0.24
  19  -7  -6   -0.02    0.50
 -19   7   6    0.40    0.24
  19  -7  -7    1.47    0.58
 -19   7   7    1.26    0.32
  19  -7  -8    0.32    0.58
 -19   7   8    0.09    0.27
  19  -7  -9    0.94    0.62
  20  -8   8   -0.05    0.41
  20  -8   7   -0.16    0.35
  20  -8   6    0.55    0.36
 -20   8  -6    0.71    0.36
 -20   8  -5   -0.57    0.27
  20  -8   4    0.97    0.31
 -20   8  -4    0.83    0.32
 -20   8  -4    0.69    0.29
  20  -8   3    2.28    0.36
 -20   8  -3    2.01    0.35
 -20   8  -3    2.11    0.35
  20  -8   2    9.81    0.59
 -20   8  -2    8.61    0.53
 -20   8  -2    8.84    0.52
  20  -8   1   11.02    0.71
 -20   8  -1   10.09    0.55
  20  -8   0   19.34    0.88
 -20   8   0   19.57    0.76
 -20   8   0   18.72    0.76
  20  -8  -1    0.71    0.34
 -20   8   1    0.58    0.21
 -20   8   1    0.49    0.21
  20  -8  -2    4.77    0.50
 -20   8   2    3.83    0.34
 -20   8   2    4.02    0.34
  20  -8  -3    0.95    0.41
 -20   8   3    0.38    0.21
 -20   8   3    0.60    0.21
  20  -8  -4    4.09    0.55
 -20   8   4    4.32    0.38
  20  -8  -5    3.52    0.58
 -20   8   5    4.37    0.39
  20  -8  -6    6.50    0.74
 -20   8   6    6.81    0.49
  20  -8  -7    2.20    0.63
 -20   8   7    2.29    0.37
  20  -8  -8   -0.01    0.58
 -20   8   8    0.30    0.29
  20  -8  -9    0.27    0.59
  21  -9   7    0.23    0.37
  21  -9   6    0.36    0.35
 -21   9  -4    0.14    0.29
 -21   9  -4    0.13    0.25
  21  -9   3    0.57    0.31
 -21   9  -3    0.68    0.28
 -21   9  -3    0.43    0.29
  21  -9   2    0.03    0.29
 -21   9  -2    0.15    0.23
 -21   9  -2    0.12    0.21
  21  -9   1    2.46    0.39
  21  -9   1    2.14    0.43
 -21   9  -1    2.29    0.33
  21  -9   0    7.28    0.55
 -21   9   0    7.51    0.45
 -21   9   0    7.10    0.44
  21  -9  -1    0.28    0.34
 -21   9   1    0.00    0.18
 -21   9   1    0.07    0.19
  21  -9  -2    2.48    0.43
 -21   9   2    3.01    0.32
 -21   9   2    1.98    0.29
  21  -9  -3    1.60    0.44
 -21   9   3    2.40    0.31
 -21   9   3    2.58    0.29
  21  -9  -4    0.44    0.43
 -21   9   4    0.24    0.22
  21  -9  -5   -0.29    0.45
 -21   9   5    0.11    0.23
  21  -9  -6    0.51    0.54
 -21   9   6    0.30    0.25
  21  -9  -7    0.45    0.56
 -21   9   7    0.70    0.30
  21  -9  -8    0.27    0.58
 -21   9   8    0.27    0.29
  21  -9  -9    0.56    0.60
  22 -10   7    0.20    0.37
  22 -10   6    0.46    0.36
 -22  10  -5    0.73    0.33
 -22  10  -4    0.02    0.25
  22 -10   3    7.27    0.57
 -22  10  -3    6.94    0.51
  22 -10   2   -0.20    0.30
 -22  10  -2    0.09    0.23
  22 -10   1    3.98    0.46
 -22  10  -1    4.14    0.38
  22 -10   0    0.36    0.36
 -22  10   0    0.87    0.25
 -22  10   0    0.84    0.22
  22 -10  -1    0.07    0.34
 -22  10   1    0.17    0.22
 -22  10   1    0.14    0.20
  22 -10  -2    0.18    0.35
 -22  10   2   -0.04    0.18
 -22  10   2   -0.35    0.19
  22 -10  -3    1.66    0.45
 -22  10   3    2.43    0.32
  22 -10  -4    1.69    0.49
 -22  10   4    1.79    0.31
  22 -10  -5    5.04    0.65
 -22  10   5    4.63    0.44
  22 -10  -6    0.11    0.51
 -22  10   6    0.09    0.25
  22 -10  -7    0.46    0.57
 -22  10   7    0.90    0.33
  22 -10  -8    0.36    0.58
 -22  10   8    0.14    0.31
  23 -11   7   -0.18    0.37
  23 -11   6   -0.35    0.35
 -23  11  -5    0.27    0.30
 -23  11  -4    0.56    0.32
  23 -11   3    0.14    0.33
 -23  11  -3    0.09    0.24
  23 -11   2   -0.09    0.32
 -23  11  -2    0.12    0.25
  23 -11   1    1.96    0.41
 -23  11  -1    2.47    0.36
  23 -11   0    1.85    0.38
 -23  11   0    1.94    0.33
 -23  11   1   -0.04    0.19
 -23  11   1   -0.01    0.21
 -23  11   2    0.41    0.23
 -23  11   2    0.61    0.25
 -23  11   3    0.29    0.23
  23 -11  -4    1.17    0.49
 -23  11   4    0.93    0.29
  23 -11  -5    1.06    0.53
 -23  11   5    1.14    0.32
  23 -11  -6    0.24    0.52
 -23  11   6   -0.14    0.25
  23 -11  -7    0.35    0.55
 -23  11   7    0.31    0.30
  23 -11  -8    0.60    0.61
 -23  11   8   -0.18    0.31
  24 -12   6   -0.08    0.34
 -24  12  -5    0.29    0.32
 -24  12  -4   -0.02    0.26
  24 -12   3    0.42    0.36
 -24  12  -3    0.64    0.32
  24 -12   2    0.05    0.34
 -24  12  -2    0.98    0.32
  24 -12   1   -0.23    0.33
 -24  12  -1   -0.14    0.23
  24 -12   0    6.08    0.56
 -24  12   0    6.05    0.48
 -24  12   1   -0.15    0.23
 -24  12   2    0.50    0.27
 -24  12   2   -0.02    0.21
 -24  12   3    1.47    0.31
 -24  12   4    0.10    0.23
 -24  12   5    0.03    0.24
 -24  12   6    0.00    0.29
 -24  12   7   -0.01    0.29
 -24  12   8    0.04    0.32
  25 -13   6    0.39    0.37
 -25  13  -5   -0.23    0.28
 -25  13  -4   -0.17    0.29
  25 -13   3    0.28    0.39
 -25  13  -3    0.05    0.30
  25 -13   2    1.56    0.45
 -25  13  -2    1.09    0.35
  25 -13   1    3.56    0.52
 -25  13  -1    3.93    0.48
  25 -13   0   -0.20    0.34
 -25  13   0    0.41    0.29
  25 -13  -1    0.14    0.34
 -25  13   1    0.37    0.29
 -25  13   2    0.45    0.25
 -25  13   3    0.72    0.28
 -25  13   4    0.26    0.27
 -25  13   5    1.39    0.34
 -25  13   6   -0.02    0.30
 -25  13   7   -0.03    0.31
 -26  14  -5    0.33    0.35
 -26  14  -4   -0.39    0.29
  26 -14   3    0.34    0.42
 -26  14  -3    0.32    0.33
  26 -14   2   -0.04    0.40
 -26  14  -2    0.53    0.35
  26 -14   1    0.56    0.41
 -26  14  -1    1.05    0.37
  26 -14   0    1.33    0.45
 -26  14   0    1.23    0.37
  26 -14  -1    0.22    0.35
 -26  14   1    0.23    0.29
  26 -14  -2   -0.16    0.32
 -26  14   4    0.21    0.27
 -26  14   5    0.10    0.29
 -26  14   6   -0.41    0.26
 -26  14   7    0.20    0.32
 -27  15  -5    0.17    0.36
 -27  15  -4    0.31    0.36
  27 -15   3    0.96    0.48
 -27  15  -3    1.52    0.43
  27 -15   2    1.00    0.48
 -27  15  -2    0.10    0.35
  27 -15   1   -0.29    0.39
 -27  15  -1    0.14    0.32
  27 -15   0   -0.08    0.37
 -27  15   0   -0.47    0.26
  27 -15  -1    0.27    0.38
  27 -15  -2    0.19    0.34
  27 -15  -3    0.68    0.37
 -28  16  -4   -0.37    0.33
  28 -16   3    0.22    0.50
 -28  16  -3    0.23    0.36
  28 -16   2    0.12    0.46
 -28  16  -2    0.75    0.40
  28 -16   1    0.33    0.48
 -28  16  -1    1.64    0.44
  28 -16   0   -0.55    0.39
 -28  16   0   -0.38    0.30
  28 -16  -1   -0.28    0.40
  28 -16  -2   -0.11    0.38
  28 -16  -3   -0.11    0.37
  28 -16  -4   -0.14    0.36
  28 -16  -5    0.34    0.36
  29 -17   3   -0.16    0.48
 -29  17  -3    0.08    0.37
  29 -17   2   -0.37    0.45
 -29  17  -2    0.03    0.38
  29 -17   1    0.74    0.52
 -29  17  -1    0.21    0.38
  29 -17   0   -0.07    0.43
  29 -17  -1    0.09    0.43
  29 -17  -2    0.36    0.44
  29 -17  -3   -0.56    0.36
  29 -17  -4    0.49    0.42
  30 -18   2   -0.49    0.44
 -30  18  -2    0.31    0.40
  30 -18   1    0.04    0.49
 -30  18  -1    0.25    0.38
  30 -18   0   -0.18    0.44
  30 -18  -1   -0.11    0.44
  30 -18  -2   -0.32    0.43
  14 -28  -3   -0.60    0.45
 -14  28   2   -0.04    0.37
  14 -28  -2   -0.19    0.46
 -14  28   1    0.16    0.37
  14 -28  -1    0.03    0.46
 -14  28   0    0.00    0.35
  14 -28   0   -0.16    0.50
 -14  28  -1    0.32    0.38
  14 -28   1    0.09    0.47
 -13  27   4   -0.28    0.37
  13 -27  -4   -0.31    0.45
 -13  27   3   -0.31    0.40
  13 -27  -3   -0.65    0.43
 -13  27   2    0.15    0.37
  13 -27  -2   -0.33    0.44
 -13  27   1    0.19    0.36
  13 -27  -1    0.03    0.44
 -13  27   0    1.01    0.40
  13 -27   0    0.61    0.51
 -13  27  -1    0.42    0.38
  13 -27   1    0.69    0.49
 -13  27  -2    0.07    0.32
  13 -27   2   -0.23    0.43
 -13  27  -3    0.37    0.35
  13 -27   3   -0.11    0.43
 -12  26   5    0.47    0.43
 -12  26   4    0.00    0.39
  12 -26  -4    0.02    0.44
 -12  26   3   -0.03    0.36
  12 -26  -3    0.48    0.45
 -12  26   2   -0.01    0.34
  12 -26  -2   -0.42    0.41
 -12  26   1    0.26    0.35
  12 -26  -1    0.20    0.43
 -12  26   0   -0.16    0.29
  12 -26   0   -0.04    0.42
 -12  26  -1    1.55    0.43
  12 -26   1    0.70    0.47
 -12  26  -2   -0.30    0.29
  12 -26   2    0.34    0.45
 -12  26  -3   -0.08    0.31
  12 -26   3   -0.29    0.40
 -12  26  -4   -0.09    0.31
  12 -26   4   -0.63    0.41
  12 -26   5   -0.21    0.41
 -11  25   5    0.96    0.45
 -11  25   4    0.09    0.38
  11 -25  -4    0.55    0.44
 -11  25   3    0.18    0.35
  11 -25  -3   -0.04    0.38
 -11  25   2   -0.20    0.32
  11 -25  -2   -0.12    0.38
 -11  25   1    2.02    0.44
  11 -25  -1    1.16    0.45
 -11  25   0    0.70    0.35
  11 -25   0    0.00    0.43
 -11  25  -1    1.54    0.41
  11 -25   1    0.14    0.42
 -11  25  -2    0.76    0.35
  11 -25   2    0.53    0.43
 -11  25  -3   -0.23    0.30
  11 -25   3    0.30    0.43
 -11  25  -4    0.20    0.31
  11 -25   4    0.49    0.46
 -11  25  -5    0.33    0.34
  11 -25   5    0.54    0.44
 -10  24   6    0.29    0.44
 -10  24   5    0.21    0.40
  10 -24  -5   -0.77    0.38
 -10  24   4    0.24    0.36
  10 -24  -4   -0.16    0.39
 -10  24   3    1.49    0.41
  10 -24  -3    1.06    0.44
 -10  24   2    0.21    0.32
  10 -24  -2    0.06    0.37
 -10  24   1    0.09    0.32
  10 -24  -1   -0.32    0.37
 -10  24   0    0.00    0.28
  10 -24   0   -0.61    0.34
 -10  24  -1    3.94    0.49
  10 -24   1    3.92    0.55
 -10  24  -2   -0.21    0.26
  10 -24   2    0.15    0.37
 -10  24  -3   -0.12    0.27
  10 -24   3   -0.02    0.38
 -10  24  -4    0.12    0.30
  10 -24   4    0.78    0.43
 -10  24  -5    0.03    0.33
  10 -24   5   -0.14    0.41
 -10  24  -6   -0.08    0.31
  10 -24   6    0.84    0.44
  -9  23   7   -0.21    0.44
  -9  23   6    1.15    0.46
  -9  23   5   -0.47    0.33
   9 -23  -5   -0.31    0.37
  -9  23   4    3.58    0.51
   9 -23  -4    3.21    0.52
  -9  23   3    0.25    0.34
   9 -23  -3    0.07    0.38
  -9  23   2    0.04    0.29
   9 -23  -2   -0.18    0.36
  -9  23   1    1.64    0.37
   9 -23  -1    0.50    0.39
  -9  23   0   -0.02    0.26
   9 -23   0    0.25    0.35
  -9  23  -1    0.05    0.25
   9 -23   1    0.12    0.36
  -9  23  -2    8.96    0.61
   9 -23   2    8.65    0.67
  -9  23  -3   -0.16    0.24
   9 -23   3    0.12    0.37
  -9  23  -4    0.59    0.32
   9 -23   4    0.59    0.43
  -9  23  -5   -0.01    0.29
   9 -23   5    0.42    0.40
  -9  23  -6    0.19    0.32
   9 -23   6    0.00    0.40
  -8  22   7   -0.18    0.39
  -8  22   6   -0.32    0.37
  -8  22   5   -0.03    0.36
   8 -22  -5    0.33    0.37
  -8  22   4   -0.05    0.31
   8 -22  -4   -0.40    0.35
  -8  22   3    0.31    0.31
   8 -22  -3    0.60    0.40
  -8  22   2   -0.40    0.25
   8 -22  -2    0.08    0.35
  -8  22   1    4.65    0.44
   8 -22  -1    4.37    0.52
  -8  22   0    0.05    0.27
   8 -22   0   -0.14    0.32
  -8  22  -1    3.70    0.45
   8 -22   1    3.51    0.50
  -8  22  -2    0.01    0.27
   8 -22   2    0.72    0.39
  -8  22  -3    0.64    0.32
   8 -22   3    0.43    0.37
  -8  22  -4    0.12    0.28
   8 -22   4   -0.04    0.36
  -8  22  -5   -0.13    0.28
   8 -22   5    0.16    0.36
  -8  22  -6    0.11    0.33
   8 -22   6    0.24    0.39
  -8  22  -7    0.32    0.38
  -7  21   8    0.40    0.43
  -7  21   7    0.58    0.41
  -7  21   6    2.93    0.49
  -7  21   5    0.82    0.36
   7 -21  -5    0.95    0.38
  -7  21   4    0.21    0.34
   7 -21  -4    0.17    0.35
  -7  21   3   -0.35    0.25
   7 -21  -3    0.04    0.33
  -7  21   2    1.02    0.32
   7 -21  -2    1.17    0.38
  -7  21   1    1.66    0.35
   7 -21  -1    1.23    0.38
  -7  21   0    2.95    0.40
   7 -21   0    3.03    0.45
  -7  21  -1    1.87    0.35
   7 -21   1    2.51    0.43
  -7  21  -2    6.08    0.49
   7 -21   2    6.30    0.57
  -7  21  -3    1.41    0.34
   7 -21   3    1.53    0.41
  -7  21  -4   -0.17    0.25
   7 -21   4    0.31    0.35
  -7  21  -5    0.04    0.29
   7 -21   5   -0.19    0.31
  -7  21  -6   -0.10    0.30
   7 -21   6    0.20    0.36
  -7  21  -7    0.55    0.40
  -6  20   8    0.57    0.43
  -6  20   7    0.09    0.39
  -6  20   6   -0.21    0.33
  -6  20   5    0.64    0.34
   6 -20  -5    0.38    0.34
  -6  20   4    0.23    0.30
   6 -20  -4   -0.48    0.30
  -6  20   3   -0.18    0.26
   6 -20  -3   -0.25    0.30
  -6  20   2    2.20    0.38
   6 -20  -2    2.58    0.40
  -6  20   1    3.88    0.42
   6 -20  -1    4.75    0.49
  -6  20   0   -0.13    0.22
   6 -20   0   -0.03    0.29
  -6  20  -1   -0.09    0.20
   6 -20   1   -0.11    0.29
  -6  20  -2    0.13    0.24
   6 -20   2    0.30    0.30
  -6  20  -3    0.40    0.26
   6 -20   3    0.28    0.33
  -6  20  -4   -0.12    0.25
   6 -20   4    0.06    0.34
  -6  20  -5    0.34    0.29
   6 -20   5    0.69    0.34
  -6  20  -6    0.76    0.38
   6 -20   6    0.97    0.39
  -6  20  -7    0.92    0.41
   6 -20   7    0.33    0.35
  -6  20  -8    0.15    0.36
  -5  19   8   -0.20    0.40
  -5  19   7    1.49    0.45
  -5  19   6    0.25    0.34
  -5  19   5    0.80    0.35
   5 -19  -5    0.62    0.32
  -5  19   4    0.00    0.28
   5 -19  -4    0.36    0.31
  -5  19   3   -0.23    0.25
   5 -19  -3   -0.23    0.28
  -5  19   2    2.20    0.35
   5 -19  -2    2.19    0.39
  -5  19   1    1.50    0.31
   5 -19  -1    1.98    0.37
  -5  19   0    0.70    0.26
   5 -19   0    0.28    0.31
  -5  19  -1    9.71    0.55
   5 -19   1   10.18    0.64
  -5  19  -2    0.24    0.22
   5 -19   2   -0.06    0.27
  -5  19  -3    0.23    0.23
   5 -19   3   -0.33    0.27
  -5  19  -4   -0.03    0.24
   5 -19   4   -0.08    0.30
  -5  19  -5   -0.18    0.24
   5 -19   5    0.18    0.32
  -5  19  -6    0.08    0.30
   5 -19   6   -0.12    0.30
  -5  19  -7    0.20    0.35
   5 -19   7    0.28    0.33
  -5  19  -8    0.13    0.35
  -4  18   9   -0.35    0.41
  -4  18   8    0.01    0.40
  -4  18   7   -0.04    0.36
  -4  18   6    0.03    0.32
  -4  18   5    2.77    0.43
   4 -18  -5    3.47    0.40
  -4  18   4    0.20    0.28
   4 -18  -4    0.78    0.31
  -4  18   3    0.40    0.27
   4 -18  -3    0.40    0.30
  -4  18   2    8.08    0.52
   4 -18  -2    7.86    0.55
  -4  18   1    0.62    0.26
   4 -18  -1   -0.03    0.30
  -4  18   0    0.84    0.26
   4 -18   0    0.11    0.29
  -4  18  -1    2.35    0.32
   4 -18   1    2.21    0.39
  -4  18  -2    1.47    0.29
   4 -18   2    1.74    0.36
  -4  18  -3    4.37    0.40
   4 -18   3    5.12    0.49
  -4  18  -4   -0.11    0.22
   4 -18   4   -0.24    0.27
  -4  18  -5    0.13    0.26
   4 -18   5    0.05    0.30
  -4  18  -6    1.60    0.41
   4 -18   6    0.98    0.35
  -4  18  -7    0.05    0.32
   4 -18   7    0.07    0.31
  -4  18  -8   -0.14    0.34
   4 -18   9    0.07    0.35
  -3  17   9   -0.04    0.43
   3 -17  -9    0.56    0.50
  -3  17   8   -0.34    0.36
   3 -17  -8   -0.46    0.43
  -3  17   7    0.25    0.36
   3 -17  -7    1.31    0.44
  -3  17   6    1.07    0.38
   3 -17  -6    0.62    0.38
  -3  17   5   -0.20    0.28
   3 -17  -5    0.07    0.30
   3 -17  -5    0.29    0.27
  -3  17   4    8.21    0.53
   3 -17  -4    8.44    0.53
   3 -17  -4    7.18    0.51
  -3  17   3    1.10    0.31
   3 -17  -3    0.94    0.31
  -3  17   2   -0.19    0.23
   3 -17  -2   -0.04    0.26
  -3  17   1    4.81    0.40
   3 -17  -1    5.22    0.47
  -3  17   0    1.96    0.30
   3 -17   0    1.70    0.35
  -3  17  -1   -0.17    0.19
   3 -17   1    0.16    0.27
  -3  17  -2    2.52    0.31
   3 -17   2    2.59    0.38
  -3  17  -3    0.03    0.20
   3 -17   3    0.09    0.29
  -3  17  -4    4.91    0.48
   3 -17   4    5.53    0.48
  -3  17  -5    0.06    0.24
   3 -17   5   -0.08    0.26
  -3  17  -6    0.34    0.32
   3 -17   6    0.77    0.33
  -3  17  -7    0.17    0.30
   3 -17   7    0.77    0.33
  -2  16   9   -0.52    0.40
   2 -16  -9    1.01    0.52
  -2  16   8   -0.15    0.38
   2 -16  -8    0.80    0.47
  -2  16   7    4.78    0.55
   2 -16  -7    4.53    0.58
  -2  16   6    1.69    0.40
   2 -16  -6    1.67    0.42
  -2  16   5    3.02    0.42
   2 -16  -5    3.66    0.43
  -2  16   4    0.21    0.26
   2 -16  -4    0.07    0.27
   2 -16  -4    0.47    0.27
  -2  16   3    0.44    0.25
   2 -16  -3   -0.04    0.25
   2 -16  -3   -0.03    0.22
  -2  16   2    3.82    0.36
   2 -16  -2    4.43    0.40
   2 -16  -2    3.29    0.30
  -2  16   1    7.51    0.48
   2 -16  -1    7.24    0.51
  -2  16   0    2.32    0.31
   2 -16   0    2.32    0.35
  -2  16  -1   47.62    1.60
   2 -16   1   51.26    1.59
  -2  16  -2    1.21    0.25
   2 -16   2    1.48    0.33
  -2  16  -3    4.51    0.41
   2 -16   3    4.03    0.44
  -2  16  -4    3.27    0.39
   2 -16   4    2.12    0.36
  -2  16  -5   -0.02    0.22
   2 -16   5   -0.14    0.25
  -2  16  -6   -0.09    0.26
   2 -16   6    0.44    0.29
  -2  16  -7    0.40    0.34
   2 -16   7    1.20    0.35
  -1  15   9   -0.51    0.38
   1 -15  -9    0.47    0.52
  -1  15   8    0.24    0.38
   1 -15  -8    0.56    0.45
  -1  15   7    0.25    0.34
   1 -15  -7    0.56    0.41
  -1  15   6    3.93    0.47
   1 -15  -6    3.84    0.49
  -1  15   5    1.93    0.36
   1 -15  -5    1.09    0.35
  -1  15   4    5.51    0.45
   1 -15  -4    5.85    0.47
   1 -15  -4    5.35    0.43
  -1  15   3   -0.17    0.22
   1 -15  -3    0.08    0.22
   1 -15  -3   -0.21    0.22
  -1  15   2    7.25    0.44
   1 -15  -2    7.43    0.39
   1 -15  -2    7.11    0.47
  -1  15   1    5.80    0.42
   1 -15  -1    5.47    0.43
  -1  15   0    0.12    0.19
   1 -15   0   -0.02    0.22
  -1  15  -1    3.44    0.33
   1 -15   1    4.06    0.38
  -1  15  -2    6.47    0.41
   1 -15   2    7.30    0.49
  -1  15  -3    2.19    0.30
  -1  15  -3    2.37    0.31
   1 -15   3    1.47    0.32
  -1  15  -4    0.79    0.25
  -1  15  -4    0.23    0.30
   1 -15   4    0.18    0.28
  -1  15  -5   -0.02    0.23
   1 -15   5    0.18    0.25
  -1  15  -6    3.97    0.49
   1 -15   6    4.83    0.44
  -1  15  -7   -0.13    0.29
   1 -15   7   -0.23    0.24
   1 -15   8   -0.35    0.27
   0  14   9   -0.20    0.41
   0 -14  -9   -0.33    0.48
   0  14   8    1.27    0.44
   0 -14  -8    2.06    0.54
   0  14   7    2.04    0.42
   0 -14  -7    3.21    0.52
   0  14   6    4.21    0.48
   0 -14  -6    5.07    0.54
   0  14   5    0.31    0.29
   0 -14  -5    0.64    0.33
   0  14   4    0.05    0.26
   0 -14  -4    0.28    0.28
   0 -14  -4    0.34    0.24
   0  14   3   -0.19    0.21
   0 -14  -3   -0.33    0.20
   0 -14  -3    0.01    0.22
   0  14   2    8.54    0.46
   0 -14  -2    8.85    0.47
   0 -14  -2    8.14    0.42
   0  14   1   16.16    0.66
   0 -14  -1   15.75    0.66
   0  14   0   34.02    1.15
   0 -14   0   34.24    1.13
   0  14  -1   15.49    0.64
   0 -14   1   16.68    0.69
   0  14  -2    8.74    0.46
   0 -14   2    8.57    0.51
   0  14  -3   -0.02    0.17
   0  14  -3   -0.16    0.26
   0 -14   3   -0.27    0.21
   0  14  -4    0.41    0.33
   0  14  -4    0.17    0.22
   0 -14   4    0.54    0.26
   0  14  -5    0.13    0.22
   0  14  -5    0.25    0.35
   0 -14   5    0.00    0.24
   0  14  -6    4.32    0.47
   0  14  -6    4.61    0.55
   0 -14   6    4.53    0.43
   0  14  -7    2.30    0.42
   0  14  -7    3.57    0.55
   0 -14   7    2.95    0.39
   0 -14   8    1.55    0.41
   1  13   9   -0.48    0.38
  -1 -13  -9    0.88    0.53
   1  13   8    0.00    0.36
  -1 -13  -8    0.77    0.46
   1  13   7   -0.01    0.33
  -1 -13  -7    0.68    0.41
   1  13   6    3.38    0.43
  -1 -13  -6    3.30    0.48
   1  13   5    0.08    0.28
  -1 -13  -5    0.00    0.31
   1  13   4    0.21    0.25
  -1 -13  -4    0.24    0.21
  -1 -13  -4    0.12    0.27
   1  13   3    2.27    0.31
  -1 -13  -3    1.97    0.28
  -1 -13  -3    2.05    0.27
   1  13   2    6.40    0.40
  -1 -13  -2    6.66    0.40
  -1 -13  -2    7.31    0.38
   1  13   1    4.82    0.34
  -1 -13  -1    5.27    0.38
  -1 -13  -1    5.38    0.34
   1  13   0    3.12    0.28
  -1 -13   0    3.19    0.31
   1  13  -1    5.47    0.34
  -1 -13   1    4.83    0.38
   1  13  -2    4.21    0.31
   1  13  -2    3.89    0.33
  -1 -13   2    3.79    0.34
   1  13  -3   -0.01    0.15
   1  13  -3    0.22    0.26
  -1 -13   3    0.19    0.21
   1  13  -4    3.04    0.41
   1  13  -4    3.12    0.34
  -1 -13   4    3.11    0.34
   1  13  -5    3.79    0.49
   1  13  -5    3.79    0.42
  -1 -13   5    3.20    0.35
   1  13  -6    2.74    0.49
   1  13  -6    2.16    0.38
  -1 -13   6    2.25    0.34
   1  13  -7    0.56    0.44
   1  13  -7    0.13    0.27
  -1 -13   7   -0.13    0.23
   1  13  -8   -0.42    0.45
  -1 -13   8    0.00    0.31
   1  13  -9    0.73    0.54
   2  12  10    0.07    0.46
   2  12   9    0.18    0.42
  -2 -12  -9    0.03    0.48
   2  12   8    2.13    0.46
  -2 -12  -8    2.02    0.53
   2  12   7    0.00    0.31
  -2 -12  -7    0.56    0.41
   2  12   6    1.06    0.34
  -2 -12  -6    1.74    0.40
   2  12   5    2.10    0.36
  -2 -12  -5    1.79    0.39
   2  12   4    0.00    0.24
  -2 -12  -4   -0.13    0.17
  -2 -12  -4    0.18    0.26
   2  12   3    0.78    0.25
  -2 -12  -3    0.82    0.20
  -2 -12  -3    0.89    0.24
   2  12   2   33.60    1.12
  -2 -12  -2   32.48    1.13
  -2 -12  -2   32.74    1.03
   2  12   1    2.30    0.25
  -2 -12  -1    1.64    0.23
  -2 -12  -1    2.29    0.24
   2  12   0   71.76    2.11
  -2 -12   0   69.07    2.02
   2  12  -1    2.32    0.22
   2  12  -1    2.65    0.25
  -2 -12   1    2.94    0.28
   2  12  -2    0.87    0.21
   2  12  -2    0.51    0.17
  -2 -12   2    0.28    0.19
   2  12  -3   10.31    0.50
   2  12  -3   10.43    0.55
  -2 -12   3   10.26    0.52
   2  12  -4    0.41    0.33
   2  12  -4    0.20    0.21
  -2 -12   4    0.29    0.22
   2  12  -5    1.43    0.42
   2  12  -5    1.35    0.30
  -2 -12   5    1.11    0.27
   2  12  -6    4.60    0.44
   2  12  -6    5.35    0.59
  -2 -12   6    4.45    0.40
   2  12  -7    0.66    0.44
  -2 -12   7    0.20    0.25
  -2 -12   7   -0.12    0.24
   2  12  -8    1.39    0.55
  -2 -12   8    1.18    0.36
   2  12  -9    0.29    0.52
   2  12 -10    0.82    0.57
   3  11  10    0.20    0.48
  -3 -11 -10    0.57    0.52
   3  11   9   -0.31    0.39
  -3 -11  -9    0.20    0.47
   3  11   8    0.62    0.39
  -3 -11  -8    0.80    0.47
   3  11   7    1.17    0.38
  -3 -11  -7    1.41    0.44
   3  11   6   -0.19    0.26
  -3 -11  -6   -0.08    0.33
   3  11   5    3.75    0.42
  -3 -11  -5    3.57    0.45
   3  11   4   -0.19    0.21
  -3 -11  -4    0.11    0.26
  -3 -11  -4   -0.10    0.16
   3  11   3   17.81    0.74
  -3 -11  -3   19.28    0.64
  -3 -11  -3   18.40    0.75
   3  11   2    0.02    0.18
  -3 -11  -2    0.15    0.16
  -3 -11  -2    0.16    0.15
   3  11   1    0.10    0.16
  -3 -11  -1    0.07    0.15
  -3 -11  -1   -0.16    0.15
   3  11   0   18.91    0.66
  -3 -11   0   19.71    0.67
  -3 -11   0   16.45    0.64
   3  11  -1    7.38    0.35
   3  11  -1    8.14    0.37
  -3 -11   1    7.14    0.40
   3  11  -2   13.47    0.54
   3  11  -2   13.13    0.56
  -3 -11   2   12.92    0.57
   3  11  -3    2.86    0.27
   3  11  -3    3.03    0.34
  -3 -11   3    2.58    0.29
   3  11  -4   -0.22    0.16
   3  11  -4    0.23    0.32
  -3 -11   4    0.05    0.19
   3  11  -5    4.88    0.42
   3  11  -5    4.83    0.55
  -3 -11   5    4.69    0.38
   3  11  -6    0.50    0.26
   3  11  -6    0.84    0.43
  -3 -11   6    0.48    0.23
   3  11  -7   -0.16    0.43
  -3 -11   7   -0.15    0.23
  -3 -11   7    0.07    0.23
   3  11  -8    0.74    0.50
   3  11  -9    0.57    0.53
   3  11 -10    0.80    0.58
   4  10  10   -0.14    0.46
  -4 -10 -10    0.02    0.49
   4  10   9   -0.47    0.39
  -4 -10  -9    0.27    0.48
   4  10   8   -0.02    0.35
  -4 -10  -8    0.12    0.44
   4  10   7    1.54    0.39
  -4 -10  -7    2.16    0.47
   4  10   6    1.40    0.36
  -4 -10  -6    1.57    0.40
   4  10   5    6.26    0.47
  -4 -10  -5    7.16    0.55
   4  10   4    0.06    0.22
  -4 -10  -4    0.35    0.26
  -4 -10  -4    0.00    0.13
   4  10   3   10.26    0.51
  -4 -10  -3   10.65    0.41
  -4 -10  -3   10.22    0.52
   4  10   2   21.24    0.76
  -4 -10  -2   20.83    0.78
  -4 -10  -2   20.30    0.68
   4  10   1    4.07    0.28
  -4 -10  -1    3.81    0.28
  -4 -10  -1    4.12    0.29
   4  10   0    4.12    0.26
  -4 -10   0    3.88    0.29
  -4 -10   0    3.17    0.24
   4  10  -1   36.52    1.12
   4  10  -1   35.22    1.16
  -4 -10   1   35.10    1.10
   4  10  -2    2.39    0.24
   4  10  -2    2.32    0.22
  -4 -10   2    2.76    0.26
   4  10  -3    7.23    0.39
   4  10  -3    7.87    0.49
  -4 -10   3    7.77    0.41
   4  10  -4    0.95    0.33
   4  10  -4    1.00    0.23
  -4 -10   4    0.99    0.22
   4  10  -5    2.39    0.47
   4  10  -5    2.12    0.31
  -4 -10   5    2.13    0.28
   4  10  -6    3.15    0.52
  -4 -10   6    3.60    0.35
   4  10  -7   -0.13    0.43
  -4 -10   7    0.12    0.25
  -4 -10   7   -0.01    0.22
   4  10  -8    0.39    0.49
   4  10  -9    0.38    0.55
   4  10 -10    0.65    0.58
   5   9  10   -0.03    0.49
  -5  -9 -10   -0.38    0.45
   5   9   9   -0.24    0.39
  -5  -9  -9    0.47    0.48
   5   9   8    0.96    0.41
  -5  -9  -8    1.02    0.44
   5   9   7    1.45    0.38
  -5  -9  -7    2.03    0.47
   5   9   6    1.84    0.37
  -5  -9  -6    2.42    0.44
   5   9   5    3.69    0.39
  -5  -9  -5    3.27    0.43
   5   9   4    0.25    0.22
  -5  -9  -4    0.21    0.25
  -5  -9  -4    0.10    0.11
   5   9   3    6.19    0.38
  -5  -9  -3    5.18    0.27
  -5  -9  -3    5.51    0.39
   5   9   2    7.77    0.40
  -5  -9  -2    8.06    0.34
  -5  -9  -2    7.81    0.40
   5   9   1   28.65    0.94
  -5  -9  -1   28.96    1.00
  -5  -9  -1   28.36    0.87
   5   9   0   50.08    1.48
  -5  -9   0   47.27    1.59
  -5  -9   0   50.96    1.43
   5   9  -1   32.29    1.08
   5   9  -1   32.57    1.01
  -5  -9   1   32.10    1.00
   5   9  -2    6.80    0.41
   5   9  -2    7.92    0.35
  -5  -9   2    7.28    0.37
   5   9  -3    7.19    0.37
   5   9  -3    8.05    0.48
  -5  -9   3    7.36    0.40
   5   9  -4    4.06    0.33
   5   9  -4    4.78    0.45
  -5  -9   4    4.57    0.33
   5   9  -5    2.66    0.48
   5   9  -5    2.17    0.30
  -5  -9   5    2.30    0.29
   5   9  -6    5.51    0.62
  -5  -9   6    4.91    0.40
  -5  -9   6    4.60    0.38
   5   9  -7    4.66    0.62
  -5  -9   7    3.72    0.38
  -5  -9   7    4.31    0.43
   5   9  -8    6.90    0.76
   5   9  -9    0.68    0.56
   5   9 -10   -0.18    0.57
   6   8  10   -0.44    0.43
  -6  -8 -10   -0.40    0.47
   6   8   9   -0.26    0.40
  -6  -8  -9   -0.24    0.44
   6   8   8    0.02    0.33
  -6  -8  -8   -0.52    0.39
   6   8   7    0.48    0.33
  -6  -8  -7    0.65    0.40
   6   8   6   10.08    0.62
  -6  -8  -6   12.02    0.72
   6   8   5    5.76    0.44
  -6  -8  -5    6.54    0.52
   6   8   4    0.05    0.20
  -6  -8  -4   -0.25    0.23
   6   8   3    0.47    0.20
  -6  -8  -3    0.55    0.21
  -6  -8  -3    0.44    0.11
   6   8   2    2.21    0.24
  -6  -8  -2    1.91    0.23
  -6  -8  -2    2.04    0.17
   6   8   1    4.22    0.27
  -6  -8  -1    4.80    0.32
  -6  -8  -1    3.99    0.25
   6   8   0   36.83    1.12
  -6  -8   0   36.73    1.23
  -6  -8   0   36.48    1.08
   6   8  -1   47.67    1.43
   6   8  -1   49.48    1.57
  -6  -8   1   47.82    1.39
   6   8  -2   18.99    0.62
   6   8  -2   18.50    0.71
  -6  -8   2   18.27    0.65
   6   8  -3    0.56    0.15
   6   8  -3    0.55    0.24
  -6  -8   3    0.36    0.15
   6   8  -4    4.44    0.31
   6   8  -4    4.79    0.45
  -6  -8   4    4.05    0.31
   6   8  -5   -0.19    0.38
  -6  -8   5   -0.11    0.17
   6   8  -6    0.76    0.48
  -6  -8   6    0.56    0.23
  -6  -8   6    0.23    0.22
   6   8  -7    1.09    0.50
  -6  -8   7    1.30    0.30
  -6  -8   7    1.76    0.30
   6   8  -8    5.48    0.72
   6   8  -9    0.99    0.55
   6   8 -10    0.29    0.60
   7   7  10    0.01    0.48
  -7  -7 -10    0.53    0.52
   7   7   9    0.65    0.46
  -7  -7  -9    0.96    0.49
   7   7   8    0.14    0.35
  -7  -7  -8    0.32    0.42
   7   7   7    2.15    0.42
  -7  -7  -7    1.76    0.44
   7   7   6    0.01    0.28
  -7  -7  -6    0.11    0.33
   7   7   5    1.22    0.29
  -7  -7  -5    1.27    0.34
   7   7   4    0.01    0.20
  -7  -7  -4   -0.07    0.23
   7   7   3   26.26    0.92
  -7  -7  -3   25.32    0.97
   7   7   2    5.38    0.32
  -7  -7  -2    5.34    0.34
  -7  -7  -2    5.11    0.23
   7   7   1   52.88    1.59
  -7  -7  -1   55.21    1.75
  -7  -7  -1   51.64    1.47
   7   7   0    0.41    0.13
  -7  -7   0    0.54    0.16
   7   7  -1    0.24    0.16
   7   7  -1    0.13    0.10
  -7  -7   1   -0.16    0.11
   7   7  -2    0.24    0.17
   7   7  -2    0.31    0.10
  -7  -7   2    0.20    0.13
   7   7  -3    0.33    0.23
   7   7  -3    0.65    0.14
  -7  -7   3    0.28    0.14
   7   7  -4    1.46    0.35
   7   7  -4    1.17    0.19
  -7  -7   4    1.62    0.22
   7   7  -5   27.49    1.18
  -7  -7   5   28.20    0.95
  -7  -7   5   26.97    0.95
   7   7  -6    2.49    0.54
  -7  -7   6    2.28    0.31
  -7  -7   6    2.10    0.28
   7   7  -7   11.61    0.84
  -7  -7   7   10.41    0.57
   7   7  -8   -0.52    0.46
  -7  -7   8   -0.22    0.26
   7   7  -9   -0.05    0.52
   7   7 -10    0.23    0.59
   8   6  10   -0.31    0.47
  -8  -6 -10   -0.45    0.47
   8   6   9   -0.55    0.39
  -8  -6  -9   -0.18    0.42
   8   6   8    0.97    0.42
  -8  -6  -8    0.94    0.44
   8   6   7   -0.25    0.29
  -8  -6  -7    0.01    0.34
   8   6   6    3.06    0.43
  -8  -6  -6    3.23    0.45
   8   6   5    1.34    0.32
  -8  -6  -5    0.91    0.32
   8   6   4    3.12    0.34
  -8  -6  -4    3.00    0.35
   8   6   3    0.78    0.21
  -8  -6  -3    0.89    0.23
   8   6   2    4.28    0.29
  -8  -6  -2    4.20    0.20
  -8  -6  -2    4.25    0.31
   8   6   1    3.78    0.25
   8   6   0   24.49    0.77
  -8  -6   0   25.55    0.90
  -8  -6   0   24.05    0.75
   8   6  -1    2.59    0.17
   8   6  -1    3.30    0.27
  -8  -6   1    2.77    0.21
   8   6  -2    0.14    0.17
   8   6  -2    0.20    0.09
  -8  -6   2    0.08    0.12
   8   6  -3    2.64    0.19
   8   6  -3    3.13    0.31
  -8  -6   3    2.78    0.24
   8   6  -4    7.86    0.54
  -8  -6   4    8.18    0.42
  -8  -6   4    8.43    0.35
   8   6  -5    1.03    0.42
  -8  -6   5    0.45    0.23
  -8  -6   5    1.16    0.20
   8   6  -6    1.55    0.50
  -8  -6   6    2.32    0.27
  -8  -6   6    2.02    0.29
   8   6  -7    0.09    0.45
  -8  -6   7   -0.17    0.23
   8   6  -8    1.21    0.55
  -8  -6   8    0.60    0.29
   8   6  -9    0.31    0.54
   8   6 -10    0.54    0.60
   9   5  10   -0.72    0.46
  -9  -5 -10    0.61    0.53
   9   5   9    0.21    0.44
  -9  -5  -9    0.99    0.50
   9   5   8   -0.18    0.38
  -9  -5  -8    0.51    0.41
   9   5   7   -0.18    0.30
  -9  -5  -7    0.26    0.34
   9   5   6    4.02    0.47
  -9  -5  -6    3.64    0.47
   9   5   5   -0.08    0.25
  -9  -5  -5    0.12    0.28
   9   5   4    1.36    0.28
  -9  -5  -4    1.19    0.28
   9   5   3   20.95    0.79
  -9  -5  -3   20.25    0.82
   9   5   2    6.40    0.36
  -9  -5  -2    5.93    0.36
  -9  -5  -2    6.32    0.24
   9   5   1   19.31    0.65
  -9  -5  -1   18.78    0.75
  -9  -5  -1   19.40    0.59
   9   5   0    0.50    0.12
  -9  -5   0    0.67    0.12
  -9  -5   0    0.68    0.17
   9   5  -1    1.04    0.21
   9   5  -1    0.56    0.09
  -9  -5   1    0.45    0.13
   9   5  -2   11.29    0.51
  -9  -5   2   10.76    0.44
   9   5  -3    7.71    0.45
  -9  -5   3    7.35    0.36
   9   5  -4    1.39    0.34
  -9  -5   4    1.42    0.22
  -9  -5   4    1.68    0.16
   9   5  -5   26.49    1.14
  -9  -5   5   26.59    0.87
  -9  -5   5   25.75    0.91
   9   5  -6    1.65    0.49
  -9  -5   6    1.25    0.22
  -9  -5   6    1.34    0.27
   9   5  -7    0.92    0.51
  -9  -5   7    0.89    0.27
   9   5  -8    1.53    0.56
  -9  -5   8    0.61    0.28
   9   5  -9   -1.04    0.48
   9   5 -10    1.18    0.63
  10   4  10   -0.59    0.48
 -10  -4 -10    0.20    0.50
  10   4   9    0.10    0.44
 -10  -4  -9   -0.24    0.42
  10   4   8    0.24    0.40
 -10  -4  -8    0.88    0.42
  10   4   7   -0.30    0.33
 -10  -4  -7   -0.11    0.34
  10   4   6   -0.17    0.30
 -10  -4  -6    0.24    0.33
  10   4   5    0.07    0.27
 -10  -4  -5    0.26    0.27
  10   4   4    3.87    0.37
 -10  -4  -4    3.77    0.38
  10   4   3    3.67    0.34
 -10  -4  -3    3.05    0.31
  10   4   2    3.24    0.27
 -10  -4  -2    3.41    0.17
 -10  -4  -2    3.17    0.28
  10   4   1    0.30    0.13
 -10  -4  -1    0.02    0.16
 -10  -4  -1    0.10    0.08
  10   4   0    0.43    0.11
 -10  -4   0    0.26    0.15
 -10  -4   0    0.10    0.09
  10   4  -1    3.03    0.29
 -10  -4   1    2.12    0.19
  10   4  -2   24.49    0.91
 -10  -4   2   24.53    0.79
  10   4  -3    4.57    0.39
 -10  -4   3    5.34    0.30
  10   4  -4   10.70    0.65
 -10  -4   4   11.43    0.40
 -10  -4   4   11.01    0.50
  10   4  -5   -0.08    0.36
 -10  -4   5    0.24    0.20
 -10  -4   5    0.29    0.15
  10   4  -6    4.10    0.57
 -10  -4   6    4.21    0.37
  10   4  -7   -0.67    0.42
 -10  -4   7   -0.23    0.21
  10   4  -8    0.04    0.48
 -10  -4   8    0.33    0.25
  10   4  -9   -0.79    0.49
  10   4 -10   -0.13    0.58
  11   3  10   -0.55    0.47
 -11  -3 -10    0.71    0.51
  11   3   9   -0.16    0.44
 -11  -3  -9    0.63    0.46
  11   3   8    0.27    0.42
 -11  -3  -8    0.67    0.42
  11   3   7    1.02    0.40
 -11  -3  -7    1.65    0.42
  11   3   6    4.53    0.52
 -11  -3  -6    5.46    0.53
  11   3   5   -0.20    0.25
 -11  -3  -5    0.05    0.29
  11   3   4    7.38    0.48
 -11  -3  -4    7.83    0.49
  11   3   3    1.74    0.27
 -11  -3  -3    2.36    0.28
  11   3   2    6.77    0.38
 -11  -3  -2    6.93    0.26
 -11  -3  -2    6.40    0.38
  11   3   1    1.30    0.18
 -11  -3  -1    1.26    0.23
 -11  -3  -1    1.40    0.13
  11   3   0    0.76    0.13
 -11  -3   0    0.56    0.17
 -11  -3   0    0.73    0.12
  11   3  -1   12.21    0.57
 -11  -3   1   12.03    0.44
  11   3  -2   41.64    1.42
 -11  -3   2   41.98    1.23
  11   3  -3    4.26    0.39
 -11  -3   3    4.92    0.30
  11   3  -4    7.80    0.57
 -11  -3   4    8.85    0.32
 -11  -3   4    8.66    0.43
  11   3  -5    1.45    0.41
 -11  -3   5    1.38    0.25
 -11  -3   5    1.37    0.18
  11   3  -6    3.44    0.55
 -11  -3   6    3.09    0.34
  11   3  -7    0.91    0.49
 -11  -3   7    0.35    0.23
  11   3  -8    1.11    0.54
 -11  -3   8    1.02    0.30
  11   3  -9    0.17    0.54
  11   3 -10    0.67    0.62
  12   2   9   -0.01    0.48
 -12  -2  -9   -0.04    0.43
  12   2   8   -0.23    0.36
 -12  -2  -8   -0.20    0.36
  12   2   7    0.52    0.37
 -12  -2  -7    0.42    0.36
  12   2   6    0.64    0.35
 -12  -2  -6    1.04    0.36
  12   2   5    2.12    0.38
 -12  -2  -5    1.76    0.37
  12   2   4    0.96    0.28
 -12  -2  -4    0.55    0.26
  12   2   3    4.62    0.37
 -12  -2  -3    4.24    0.36
 -12  -2  -3    4.38    0.19
  12   2   2   12.72    0.55
 -12  -2  -2   12.00    0.40
 -12  -2  -2   11.28    0.54
  12   2   1    3.46    0.28
 -12  -2  -1    3.61    0.20
 -12  -2  -1    3.54    0.31
  12   2   0    0.55    0.13
 -12  -2   0    0.67    0.12
 -12  -2   0    0.58    0.17
  12   2  -1    9.51    0.51
 -12  -2   1   10.07    0.40
  12   2  -2   18.54    0.76
 -12  -2   2   18.60    0.65
  12   2  -3    0.68    0.26
 -12  -2   3    0.83    0.17
  12   2  -4    1.83    0.37
 -12  -2   4    1.33    0.22
  12   2  -5    0.73    0.39
 -12  -2   5    1.11    0.24
 -12  -2   5    1.07    0.17
  12   2  -6    6.55    0.65
 -12  -2   6    6.85    0.44
  12   2  -7   -0.16    0.43
 -12  -2   7    0.02    0.22
  12   2  -8   -0.39    0.48
 -12  -2   8    0.08    0.24
  12   2  -9   -0.22    0.53
  12   2 -10    0.64    0.63
  13   1   9    0.01    0.49
 -13  -1  -9    0.66    0.47
  13   1   8    0.61    0.43
 -13  -1  -8    1.12    0.43
  13   1   7    6.49    0.66
 -13  -1  -7    6.26    0.60
  13   1   6    0.85    0.37
 -13  -1  -6    1.37    0.38
  13   1   5   -0.12    0.28
 -13  -1  -5   -0.45    0.27
  13   1   4    0.20    0.27
 -13  -1  -4    0.03    0.24
  13   1   3    2.02    0.30
 -13  -1  -3    1.53    0.26
 -13  -1  -3    1.74    0.14
  13   1   2   -0.17    0.17
 -13  -1  -2    0.15    0.08
 -13  -1  -2    0.16    0.18
  13   1   1   63.45    1.94
 -13  -1  -1   66.00    1.78
 -13  -1  -1   64.39    2.13
  13   1   0    6.08    0.30
 -13  -1   0    6.08    0.29
 -13  -1   0    6.94    0.37
  13   1  -1   56.33    1.89
  13   1  -1   54.87    1.62
 -13  -1   1   58.00    1.61
  13   1  -2   12.91    0.60
 -13  -1   2   12.47    0.50
  13   1  -3    1.17    0.28
 -13  -1   3    1.32    0.19
  13   1  -4    0.33    0.33
 -13  -1   4   -0.17    0.15
  13   1  -5    3.75    0.50
 -13  -1   5    3.60    0.33
  13   1  -6    0.18    0.42
 -13  -1   6    0.20    0.21
  13   1  -7    5.01    0.65
 -13  -1   7    5.50    0.43
  13   1  -8    0.23    0.49
 -13  -1   8    0.91    0.29
  13   1  -9   -0.06    0.52
  13   1 -10   -0.21    0.60
  14   0   9    0.01    0.46
 -14   0  -9   -0.01    0.44
  14   0   8   -0.17    0.40
 -14   0  -8    0.49    0.42
  14   0   7   -0.08    0.33
 -14   0  -7    0.02    0.35
  14   0   6    6.05    0.57
 -14   0  -6    6.70    0.57
  14   0   5   -0.08    0.31
 -14   0  -5   -0.13    0.29
  14   0   4    2.73    0.40
 -14   0  -4    3.71    0.39
  14   0   3    0.12    0.21
 -14   0  -3   -0.04    0.20
  14   0   2   24.20    0.90
 -14   0  -2   25.15    0.74
 -14   0  -2   23.40    0.93
  14   0   1   -0.02    0.16
 -14   0  -1    0.06    0.20
 -14   0  -1    0.04    0.09
 -14   0   0   -0.08    0.14
 -14   0   0    0.17    0.11
  14   0  -1   -0.09    0.21
 -14   0   1   -0.05    0.06
 -14   0   1    0.01    0.10
  14   0  -2    0.55    0.23
 -14   0   2    0.54    0.14
  14   0  -3   -0.06    0.24
 -14   0   3   -0.14    0.12
  14   0  -4   18.21    0.87
 -14   0   4   16.85    0.67
  14   0  -5    0.55    0.41
 -14   0   5   -0.25    0.16
  14   0  -6    3.06    0.52
 -14   0   6    2.32    0.31
  14   0  -7   -0.04    0.45
 -14   0   7   -0.27    0.20
  14   0  -8   -0.15    0.51
 -14   0   8    0.81    0.28
  14   0  -9    0.23    0.56
  14   0 -10    0.69    0.64
  15  -1   9    0.80    0.56
 -15   1  -9    1.47    0.51
  15  -1   8    0.95    0.47
 -15   1  -8    2.04    0.48
  15  -1   7    1.57    0.45
 -15   1  -7    1.49    0.43
  15  -1   6   -0.08    0.32
 -15   1  -6    0.01    0.32
  15  -1   5    0.38    0.32
 -15   1  -5    0.23    0.30
  15  -1   4    2.57    0.40
 -15   1  -4    2.96    0.36
  15  -1   3    3.50    0.39
  15  -1   3    3.50    0.26
 -15   1  -3    2.80    0.32
  15  -1   2   -0.27    0.18
 -15   1  -2    0.10    0.20
 -15   1  -2    0.00    0.10
 -15   1  -1   79.67    2.61
 -15   1  -1   79.71    2.20
 -15   1  -1   80.82    2.36
 -15   1   0   21.40    0.72
 -15   1   0   22.88    0.74
  15  -1  -1    3.44    0.36
 -15   1   1    3.61    0.25
 -15   1   1    3.89    0.20
  15  -1  -2    0.10    0.22
 -15   1   2   -0.08    0.07
 -15   1   2    0.12    0.12
  15  -1  -3    2.80    0.37
 -15   1   3    2.30    0.24
  15  -1  -4    0.24    0.34
 -15   1   4    0.49    0.18
  15  -1  -5    6.05    0.60
 -15   1   5    5.43    0.39
  15  -1  -6    0.74    0.42
 -15   1   6    0.43    0.21
  15  -1  -7    3.77    0.61
 -15   1   7    3.91    0.39
  15  -1  -8   -0.31    0.50
 -15   1   8    0.14    0.24
  15  -1  -9    0.38    0.58
  15  -1 -10   -0.27    0.57
  16  -2   9   -0.33    0.46
 -16   2  -9   -0.06    0.42
  16  -2   8   -0.26    0.42
 -16   2  -8    0.48    0.41
  16  -2   7    0.47    0.38
 -16   2  -7    0.27    0.36
  16  -2   6   -0.15    0.31
 -16   2  -6   -0.08    0.30
  16  -2   5    2.68    0.44
 -16   2  -5    3.20    0.42
  16  -2   4    3.34    0.45
 -16   2  -4    4.30    0.42
  16  -2   3    3.07    0.27
  16  -2   3    2.71    0.38
 -16   2  -3    2.76    0.33
 -16   2  -2    0.80    0.15
 -16   2  -2    0.33    0.23
 -16   2  -1   15.05    0.67
 -16   2  -1   13.48    0.52
 -16   2  -1   13.97    0.55
  16  -2   0    1.58    0.35
 -16   2   0    1.70    0.18
 -16   2   0    1.54    0.18
  16  -2  -1    3.80    0.38
 -16   2   1    3.99    0.26
 -16   2   1    3.42    0.22
  16  -2  -2    7.23    0.49
 -16   2   2    6.58    0.29
 -16   2   2    7.13    0.36
  16  -2  -3    2.44    0.38
 -16   2   3    2.15    0.17
 -16   2   3    2.16    0.24
  16  -2  -4    7.86    0.64
 -16   2   4    7.66    0.43
  16  -2  -5    2.88    0.51
 -16   2   5    3.28    0.32
  16  -2  -6    0.12    0.40
 -16   2   6    0.17    0.19
  16  -2  -7    0.29    0.49
 -16   2   7    0.21    0.22
  16  -2  -8    0.14    0.52
 -16   2   8    0.22    0.25
  16  -2  -9    1.00    0.61
  17  -3   9    0.18    0.49
 -17   3  -9    0.45    0.47
  17  -3   8    0.09    0.41
 -17   3  -8    0.69    0.43
  17  -3   7   -0.26    0.37
 -17   3  -7    0.66    0.38
  17  -3   6    0.54    0.37
 -17   3  -6    0.51    0.34
  17  -3   5    0.84    0.35
 -17   3  -5    1.89    0.36
  17  -3   4    0.05    0.29
 -17   3  -4    0.24    0.27
  17  -3   3    3.63    0.32
  17  -3   3    2.62    0.38
 -17   3  -3    3.58    0.37
 -17   3  -2    0.89    0.27
 -17   3  -2    1.37    0.18
 -17   3  -2    1.36    0.22
 -17   3  -1    4.06    0.28
 -17   3  -1    4.03    0.29
 -17   3  -1    4.26    0.36
  17  -3   0    2.36    0.39
 -17   3   0    2.06    0.22
 -17   3   0    2.27    0.23
  17  -3  -1    6.17    0.47
 -17   3   1    6.87    0.32
 -17   3   1    7.02    0.35
  17  -3  -2    2.36    0.35
 -17   3   2    1.82    0.22
 -17   3   2    2.10    0.18
  17  -3  -3   -0.01    0.31
 -17   3   3   -0.22    0.13
 -17   3   3    0.05    0.11
  17  -3  -4    0.59    0.39
 -17   3   4   -0.03    0.16
  17  -3  -5    1.68    0.46
 -17   3   5    1.42    0.25
  17  -3  -6    1.06    0.47
 -17   3   6    0.71    0.23
  17  -3  -7    0.15    0.49
 -17   3   7    0.22    0.24
  17  -3  -8   -0.03    0.52
 -17   3   8   -0.16    0.23
  17  -3  -9    0.04    0.59
 -18   4  -9    0.23    0.47
  18  -4   8   -0.19    0.43
 -18   4  -8    0.22    0.44
  18  -4   7    0.05    0.37
 -18   4  -7    0.56    0.40
  18  -4   6   -0.08    0.33
 -18   4  -6   -0.22    0.30
  18  -4   5    1.58    0.40
 -18   4  -5    2.30    0.39
  18  -4   4    1.25    0.35
 -18   4  -4    0.92    0.30
  18  -4   3    4.76    0.38
 -18   4  -3    4.65    0.44
 -18   4  -3    4.82    0.38
 -18   4  -2   13.54    0.59
 -18   4  -2   12.17    0.65
 -18   4  -2   12.51    0.51
 -18   4  -1    3.83    0.30
 -18   4  -1    3.79    0.29
 -18   4  -1    4.25    0.35
  18  -4   0   21.33    0.97
 -18   4   0   22.15    0.77
 -18   4   0   22.45    0.78
  18  -4  -1    5.31    0.46
 -18   4   1    6.08    0.35
 -18   4   1    6.08    0.32
  18  -4  -2    2.20    0.37
 -18   4   2    1.89    0.20
 -18   4   2    1.83    0.23
  18  -4  -3    5.44    0.55
 -18   4   3    5.08    0.28
 -18   4   3    5.52    0.36
  18  -4  -4    0.03    0.38
 -18   4   4   -0.02    0.17
  18  -4  -5    3.18    0.52
 -18   4   5    3.57    0.35
  18  -4  -6    4.05    0.59
 -18   4   6    3.51    0.37
  18  -4  -7    1.28    0.56
 -18   4   7    1.01    0.29
  18  -4  -8    1.32    0.60
 -18   4   8    0.79    0.30
  18  -4  -9    0.77    0.64
 -19   5  -9    0.32    0.48
  19  -5   8   -0.02    0.42
 -19   5  -8    0.31    0.43
  19  -5   7    0.27    0.40
 -19   5  -7    0.71    0.41
  19  -5   6   -0.06    0.31
 -19   5  -6   -0.08    0.33
  19  -5   5   -0.45    0.28
 -19   5  -5   -0.30    0.28
  19  -5   4   -0.01    0.28
 -19   5  -4    0.03    0.26
  19  -5   3    1.60    0.31
 -19   5  -3    1.31    0.27
 -19   5  -3    1.26    0.31
 -19   5  -2    1.22    0.31
 -19   5  -2    1.46    0.27
 -19   5  -1    1.01    0.23
 -19   5  -1    1.16    0.23
 -19   5  -1    0.47    0.18
  19  -5   0    0.92    0.37
 -19   5   0    0.54    0.19
 -19   5   0    0.43    0.17
  19  -5  -1    6.16    0.49
 -19   5   1    6.97    0.39
 -19   5   1    7.45    0.37
  19  -5  -2   -0.04    0.32
 -19   5   2   -0.08    0.15
 -19   5   2   -0.12    0.13
  19  -5  -3    2.42    0.43
 -19   5   3    2.48    0.23
 -19   5   3    2.11    0.26
  19  -5  -4    1.34    0.45
 -19   5   4    1.88    0.26
  19  -5  -5    1.13    0.47
 -19   5   5    1.65    0.27
  19  -5  -6    0.00    0.46
 -19   5   6    0.21    0.23
  19  -5  -7    1.80    0.58
 -19   5   7    1.25    0.31
  19  -5  -8   -0.28    0.53
 -19   5   8   -0.07    0.26
  19  -5  -9   -0.14    0.58
  20  -6   8    0.18    0.46
 -20   6  -8    0.83    0.46
  20  -6   7    0.60    0.41
 -20   6  -7    0.12    0.39
  20  -6   6   -0.33    0.30
 -20   6  -6   -0.28    0.32
  20  -6   5    0.62    0.35
 -20   6  -5    0.28    0.30
 -20   6  -4    1.65    0.35
  20  -6   3   -0.11    0.26
 -20   6  -3   -0.50    0.24
 -20   6  -3   -0.04    0.20
  20  -6   2   15.50    0.70
 -20   6  -2   14.88    0.69
 -20   6  -2   16.01    0.75
 -20   6  -1   -0.15    0.16
 -20   6  -1   -0.04    0.19
  20  -6   0   15.46    0.83
 -20   6   0   14.86    0.63
 -20   6   0   14.74    0.62
  20  -6  -1    2.74    0.42
 -20   6   1    2.90    0.28
 -20   6   1    3.66    0.31
  20  -6  -2   -0.30    0.34
 -20   6   2    0.14    0.16
 -20   6   2   -0.04    0.16
  20  -6  -3   -0.06    0.36
 -20   6   3    0.25    0.18
  20  -6  -4    5.77    0.59
 -20   6   4    5.91    0.40
  20  -6  -5   -0.10    0.43
 -20   6   5   -0.11    0.19
  20  -6  -6   10.84    0.86
 -20   6   6   10.93    0.60
  20  -6  -7   -0.55    0.50
 -20   6   7    0.13    0.25
  20  -6  -8    0.11    0.57
 -20   6   8    0.23    0.28
  20  -6  -9    0.43    0.62
  21  -7   8    0.01    0.41
  21  -7   7    0.33    0.41
 -21   7  -7    0.31    0.41
  21  -7   6   -0.30    0.32
 -21   7  -6    0.42    0.35
  21  -7   5    1.14    0.40
 -21   7  -5    1.02    0.36
 -21   7  -4    0.13    0.29
 -21   7  -4    0.43    0.24
  21  -7   3    0.07    0.26
 -21   7  -3    0.00    0.20
 -21   7  -3   -0.12    0.27
  21  -7   2    0.46    0.29
 -21   7  -2    0.73    0.25
 -21   7  -2    0.97    0.26
  21  -7   1    4.80    0.56
 -21   7  -1    4.57    0.35
 -21   7  -1    4.12    0.37
  21  -7   0    1.43    0.41
 -21   7   0    1.65    0.25
 -21   7   0    1.85    0.27
  21  -7  -1    3.02    0.45
 -21   7   1    2.97    0.31
 -21   7   1    3.24    0.31
  21  -7  -2   -0.04    0.36
 -21   7   2    0.09    0.17
 -21   7   2   -0.22    0.15
  21  -7  -3    5.88    0.59
 -21   7   3    4.96    0.38
  21  -7  -4    0.15    0.42
 -21   7   4    0.24    0.20
  21  -7  -5    0.15    0.46
 -21   7   5    0.00    0.20
  21  -7  -6   -0.04    0.48
 -21   7   6    0.03    0.24
  21  -7  -7    1.45    0.58
 -21   7   7    1.08    0.33
  21  -7  -8    0.38    0.58
 -21   7   8    0.15    0.29
  21  -7  -9    0.03    0.58
  22  -8   7   -0.06    0.38
  22  -8   6    0.04    0.34
  22  -8   5    0.20    0.34
 -22   8  -5    0.62    0.35
 -22   8  -4    3.47    0.43
 -22   8  -4    3.08    0.43
  22  -8   3    2.09    0.36
 -22   8  -3    2.27    0.35
 -22   8  -3    2.92    0.40
  22  -8   2   11.08    0.64
 -22   8  -2   11.54    0.61
 -22   8  -2   11.54    0.59
  22  -8   1    2.98    0.48
 -22   8  -1    2.37    0.28
 -22   8  -1    2.09    0.32
  22  -8   0    0.28    0.35
 -22   8   0    0.11    0.19
 -22   8   0   -0.32    0.15
  22  -8  -1   -0.30    0.34
 -22   8   1    0.05    0.17
 -22   8   1   -0.26    0.16
  22  -8  -2    0.11    0.36
 -22   8   2   -0.04    0.18
 -22   8   2    0.05    0.18
  22  -8  -3    3.04    0.50
 -22   8   3    3.24    0.34
  22  -8  -4    9.87    0.75
 -22   8   4    9.31    0.53
  22  -8  -5    4.12    0.62
 -22   8   5    3.48    0.38
  22  -8  -6    1.89    0.58
 -22   8   6    2.10    0.34
  22  -8  -7    0.90    0.59
 -22   8   7    0.53    0.29
  22  -8  -8   -0.01    0.60
 -22   8   8   -0.22    0.26
  22  -8  -9   -0.16    0.57
  23  -9   7    0.09    0.37
  23  -9   6    0.27    0.37
  23  -9   5    0.42    0.36
 -23   9  -4    0.53    0.30
  23  -9   3    0.52    0.33
 -23   9  -3    0.02    0.23
  23  -9   2    0.11    0.32
 -23   9  -2    0.08    0.23
  23  -9   1    0.71    0.34
  23  -9   1    0.26    0.40
 -23   9  -1    0.39    0.22
  23  -9   0    0.25    0.37
 -23   9   0    0.73    0.24
 -23   9   0    0.72    0.22
  23  -9  -1    0.27    0.37
 -23   9   1    0.45    0.21
 -23   9   1    0.58    0.22
  23  -9  -2    2.66    0.47
 -23   9   2    3.42    0.35
 -23   9   2    3.03    0.34
  23  -9  -3    0.75    0.44
 -23   9   3    1.52    0.28
  23  -9  -4    1.67    0.50
 -23   9   4    1.82    0.31
  23  -9  -5   -0.02    0.48
 -23   9   5    0.65    0.27
  23  -9  -6   -0.40    0.50
 -23   9   6    0.08    0.25
  23  -9  -7   -0.18    0.56
 -23   9   7   -0.26    0.26
  23  -9  -8    1.13    0.65
 -23   9   8   -0.15    0.28
  24 -10   7   -0.13    0.37
  24 -10   6    0.24    0.37
 -24  10  -4    0.51    0.31
  24 -10   3    4.54    0.51
 -24  10  -3    4.66    0.50
  24 -10   2    0.86    0.36
 -24  10  -2    0.23    0.26
  24 -10   1    0.07    0.31
 -24  10  -1    0.22    0.24
 -24  10   0    0.05    0.18
 -24  10   0   -0.06    0.20
 -24  10   1    0.05    0.21
 -24  10   1    0.00    0.19
  24 -10  -2    0.07    0.38
 -24  10   2   -0.36    0.18
  24 -10  -3    4.30    0.57
 -24  10   3    3.63    0.40
  24 -10  -4    2.91    0.56
 -24  10   4    2.74    0.37
  24 -10  -5    2.49    0.58
 -24  10   5    2.42    0.37
  24 -10  -6    0.43    0.54
 -24  10   6    0.00    0.25
  24 -10  -7    0.55    0.59
 -24  10   7   -0.22    0.26
  24 -10  -8    0.56    0.63
 -24  10   8    0.04    0.32
  25 -11   6    0.25    0.38
 -25  11  -4    0.02    0.28
  25 -11   3    0.20    0.35
 -25  11  -3    0.33    0.30
  25 -11   2   -0.13    0.34
 -25  11  -2    0.44    0.30
  25 -11   1    0.89    0.39
 -25  11  -1    1.52    0.33
  25 -11   0    0.84    0.37
 -25  11   0    1.26    0.31
 -25  11   1    0.00    0.21
 -25  11   1    0.22    0.24
 -25  11   2    2.30    0.34
 -25  11   3    0.87    0.27
 -25  11   4    0.12    0.25
 -25  11   5    1.09    0.31
 -25  11   6    0.06    0.28
 -25  11   7   -0.20    0.28
 -25  11   8    0.06    0.30
  26 -12   6   -0.57    0.33
 -26  12  -4    0.02    0.29
  26 -12   3    0.01    0.38
 -26  12  -3    0.19    0.30
  26 -12   2    0.56    0.40
 -26  12  -2    0.79    0.34
  26 -12   1    0.38    0.39
 -26  12  -1   -0.04    0.26
  26 -12   0    2.26    0.47
 -26  12   0    2.70    0.40
 -26  12   1   -0.16    0.22
 -26  12   2    0.07    0.23
 -26  12   3    0.93    0.29
 -26  12   4    0.00    0.23
 -26  12   5   -0.21    0.23
 -26  12   6    0.05    0.28
 -26  12   7   -0.02    0.29
 -27  13  -5    0.00    0.32
 -27  13  -4    0.36    0.34
  27 -13   3    2.90    0.52
 -27  13  -3    3.35    0.50
  27 -13   2   -0.27    0.39
 -27  13  -2    0.29    0.32
  27 -13   1    0.73    0.40
 -27  13  -1    0.60    0.33
  27 -13   0    0.79    0.40
 -27  13   0    0.62    0.31
  27 -13  -1   -0.27    0.32
 -27  13   2    0.08    0.22
 -27  13   3    2.14    0.37
 -27  13   4    0.15    0.26
 -27  13   5    1.84    0.38
 -27  13   6    0.17    0.29
 -27  13   7   -0.22    0.30
 -28  14  -5   -0.12    0.34
 -28  14  -4   -0.26    0.33
  28 -14   3    0.36    0.44
 -28  14  -3   -0.12    0.33
  28 -14   2    1.25    0.48
 -28  14  -2    1.39    0.42
  28 -14   1    0.31    0.44
 -28  14  -1    0.82    0.36
  28 -14   0    0.36    0.41
 -28  14   0   -0.50    0.26
  28 -14  -1    0.55    0.39
  28 -14  -2   -0.23    0.34
 -28  14   4   -0.01    0.27
 -28  14   5   -0.28    0.28
 -28  14   6    0.05    0.31
 -29  15  -4    0.16    0.38
 -29  15  -3    1.00    0.44
  29 -15   2   -0.06    0.45
 -29  15  -2    0.18    0.38
  29 -15   1   -0.66    0.39
 -29  15  -1    0.18    0.35
  29 -15   0   -0.26    0.42
  29 -15  -1   -0.37    0.38
  29 -15  -2    0.52    0.39
  29 -15  -3    0.88    0.40
 -30  16  -3    0.28    0.40
  30 -16   2    0.34    0.46
 -30  16  -2    0.16    0.37
  30 -16   1   -0.49    0.44
 -30  16  -1    0.42    0.38
  30 -16   0   -0.59    0.41
  30 -16  -1   -0.09    0.42
  30 -16  -2   -0.49    0.37
  30 -16  -3    0.11    0.42
  31 -17   2    0.03    0.45
 -31  17  -2   -0.31    0.37
  31 -17   1   -0.02    0.46
  31 -17   0   -0.65    0.43
  31 -17  -1   -0.35    0.42
  31 -17  -2    1.09    0.48
  12 -28  -4   -0.44    0.46
 -12  28   3   -0.18    0.41
  12 -28  -3   -0.15    0.46
 -12  28   2    0.43    0.41
  12 -28  -2    0.38    0.48
 -12  28   1   -0.04    0.35
  12 -28  -1   -0.45    0.45
 -12  28   0    0.86    0.40
  12 -28   0   -0.29    0.47
 -12  28  -1    0.50    0.38
  12 -28   1    0.42    0.49
 -12  28  -2   -0.05    0.32
  12 -28   2    0.38    0.46
 -11  27   4    0.05    0.39
  11 -27  -4   -0.43    0.42
 -11  27   3   -0.04    0.37
  11 -27  -3   -0.02    0.44
 -11  27   2   -0.31    0.34
  11 -27  -2    0.27    0.45
 -11  27   1   -0.25    0.31
  11 -27  -1   -0.01    0.43
 -11  27   0    2.14    0.47
  11 -27   0    0.90    0.50
 -11  27  -1    0.49    0.38
  11 -27   1    1.21    0.50
 -11  27  -2   -0.06    0.32
  11 -27   2   -0.90    0.38
 -11  27  -3   -0.12    0.31
  11 -27   3    0.09    0.44
  11 -27   4    0.02    0.45
 -10  26   5   -0.40    0.38
 -10  26   4   -0.14    0.36
  10 -26  -4   -0.10    0.44
 -10  26   3    0.54    0.40
  10 -26  -3   -0.23    0.42
 -10  26   2    0.47    0.38
  10 -26  -2   -0.29    0.40
 -10  26   1    0.08    0.34
  10 -26  -1    0.57    0.44
 -10  26   0   -0.15    0.30
  10 -26   0   -0.12    0.42
 -10  26  -1    0.40    0.35
  10 -26   1    0.65    0.44
 -10  26  -2   -0.28    0.28
  10 -26   2   -0.17    0.42
 -10  26  -3    0.26    0.32
  10 -26   3   -0.47    0.40
 -10  26  -4   -0.21    0.28
  10 -26   4   -0.26    0.42
  10 -26   5    0.25    0.44
  -9  25   6    0.14    0.42
  -9  25   5   -0.31    0.37
  -9  25   4    0.55    0.39
   9 -25  -4    0.69    0.44
  -9  25   3    0.74    0.39
   9 -25  -3    0.74    0.43
  -9  25   2    0.89    0.36
   9 -25  -2    0.56    0.43
  -9  25   1    2.19    0.43
   9 -25  -1    2.08    0.49
  -9  25   0   -0.05    0.29
   9 -25   0    0.15    0.38
  -9  25  -1    1.05    0.35
   9 -25   1    1.32    0.45
  -9  25  -2    3.35    0.50
   9 -25   2    3.95    0.56
  -9  25  -3    0.49    0.31
   9 -25   3    0.11    0.40
  -9  25  -4   -0.03    0.31
   9 -25   4   -0.11    0.40
  -9  25  -5    0.04    0.32
   9 -25   5    0.66    0.43
   9 -25   6   -0.14    0.39
  -8  24   6   -0.54    0.38
  -8  24   5   -0.13    0.39
  -8  24   4    0.12    0.35
   8 -24  -4    0.24    0.40
  -8  24   3    1.32    0.38
   8 -24  -3    1.13    0.44
  -8  24   2    0.18    0.31
   8 -24  -2    0.15    0.39
  -8  24   1    3.10    0.47
   8 -24  -1    1.94    0.47
  -8  24   0   -0.17    0.28
   8 -24   0    0.20    0.38
  -8  24  -1    3.78    0.48
   8 -24   1    2.60    0.49
  -8  24  -2    0.60    0.35
   8 -24   2    0.16    0.40
  -8  24  -3    0.66    0.32
   8 -24   3    0.63    0.41
  -8  24  -4    0.06    0.30
   8 -24   4    1.13    0.45
  -8  24  -5    0.17    0.32
   8 -24   5    0.01    0.38
  -8  24  -6    0.03    0.32
   8 -24   6    0.31    0.40
  -7  23   7    0.15    0.41
  -7  23   6    1.36    0.47
  -7  23   5   -0.29    0.34
  -7  23   4    0.66    0.37
   7 -23  -4    1.06    0.42
  -7  23   3    0.27    0.35
   7 -23  -3    0.59    0.39
  -7  23   2   -0.19    0.29
   7 -23  -2   -0.27    0.35
  -7  23   1   -0.10    0.26
   7 -23  -1    0.11    0.36
  -7  23   0    5.34    0.52
   7 -23   0    5.81    0.58
  -7  23  -1    0.12    0.29
   7 -23   1    0.09    0.35
  -7  23  -2    5.58    0.51
   7 -23   2    7.52    0.63
  -7  23  -3    0.07    0.28
   7 -23   3   -0.35    0.34
  -7  23  -4   -0.23    0.27
   7 -23   4   -0.49    0.33
  -7  23  -5    0.00    0.30
   7 -23   5    0.47    0.38
  -7  23  -6   -0.21    0.32
   7 -23   6   -0.18    0.37
  -7  23  -7    0.34    0.38
  -6  22   7   -0.18    0.39
  -6  22   6    0.13    0.38
  -6  22   5    0.02    0.35
  -6  22   4   -0.29    0.30
   6 -22  -4   -0.09    0.34
  -6  22   3    0.15    0.30
   6 -22  -3   -0.29    0.33
  -6  22   2    0.47    0.31
   6 -22  -2    1.30    0.38
  -6  22   1    9.77    0.60
   6 -22  -1   10.18    0.68
  -6  22   0    0.04    0.27
   6 -22   0    0.13    0.32
  -6  22  -1    0.06    0.25
   6 -22   1    0.26    0.33
  -6  22  -2    0.19    0.26
   6 -22   2   -0.14    0.34
  -6  22  -3    0.21    0.26
   6 -22   3   -0.08    0.36
  -6  22  -4    0.10    0.26
   6 -22   4   -0.13    0.33
  -6  22  -5    1.40    0.37
   6 -22   5    0.97    0.38
  -6  22  -6    0.08    0.33
   6 -22   6    0.12    0.37
  -6  22  -7    0.18    0.35
   6 -22   7    1.61    0.45
  -5  21   8    0.56    0.45
  -5  21   7    0.23    0.40
  -5  21   6    0.96    0.39
  -5  21   5    0.01    0.32
  -5  21   4    0.19    0.33
   5 -21  -4   -0.05    0.32
  -5  21   3   -0.16    0.27
   5 -21  -3   -0.13    0.31
  -5  21   2   -0.05    0.27
   5 -21  -2    0.23    0.33
  -5  21   1    0.79    0.29
   5 -21  -1    0.59    0.35
  -5  21   0    7.69    0.54
   5 -21   0    9.09    0.61
  -5  21  -1    4.53    0.45
   5 -21   1    3.20    0.46
  -5  21  -2    2.54    0.37
   5 -21   2    1.37    0.38
  -5  21  -3    0.22    0.24
   5 -21   3   -0.41    0.31
  -5  21  -4    1.15    0.34
   5 -21   4    1.85    0.43
  -5  21  -5    0.13    0.29
   5 -21   5    0.08    0.34
  -5  21  -6    0.26    0.33
   5 -21   6    0.54    0.36
  -5  21  -7   -0.02    0.33
   5 -21   7    0.10    0.35
  -5  21  -8   -0.12    0.34
  -4  20   8    0.65    0.45
  -4  20   7   -0.56    0.35
  -4  20   6    0.32    0.34
  -4  20   5    0.32    0.33
  -4  20   4    0.90    0.34
   4 -20  -4    0.62    0.34
  -4  20   3    1.19    0.33
   4 -20  -3    0.65    0.33
  -4  20   2    2.14    0.35
   4 -20  -2    2.29    0.39
  -4  20   1    2.67    0.37
   4 -20  -1    2.79    0.42
  -4  20   0    0.53    0.25
   4 -20   0    1.04    0.34
  -4  20  -1    0.25    0.24
   4 -20   1   -0.14    0.30
  -4  20  -2    1.87    0.32
   4 -20   2    2.12    0.40
  -4  20  -3    0.08    0.23
   4 -20   3   -0.07    0.30
  -4  20  -4    2.47    0.40
   4 -20   4    1.87    0.39
  -4  20  -5    1.33    0.36
   4 -20   5    1.69    0.41
  -4  20  -6    0.44    0.36
   4 -20   6    0.75    0.37
  -4  20  -7    0.26    0.35
   4 -20   7    0.07    0.32
  -4  20  -8    0.37    0.39
  -3  19   8   -0.27    0.40
  -3  19   7    0.47    0.41
  -3  19   6   -0.15    0.33
  -3  19   5    0.02    0.32
  -3  19   4    1.91    0.37
   3 -19  -4    2.33    0.38
  -3  19   3   -0.39    0.22
   3 -19  -3   -0.34    0.26
  -3  19   2   -0.30    0.22
   3 -19  -2   -0.88    0.25
  -3  19   1    3.78    0.41
   3 -19  -1    3.90    0.44
  -3  19   0    1.86    0.32
   3 -19   0    2.49    0.40
  -3  19  -1    3.98    0.38
   3 -19   1    4.57    0.47
  -3  19  -2    1.38    0.28
   3 -19   2    1.83    0.38
  -3  19  -3    1.19    0.30
   3 -19   3    1.36    0.34
  -3  19  -4    0.64    0.29
   3 -19   4    0.69    0.32
  -3  19  -5   -0.03    0.27
   3 -19   5   -0.23    0.28
  -3  19  -6    0.73    0.36
   3 -19   6    1.12    0.36
  -3  19  -7    0.82    0.39
   3 -19   7    0.22    0.33
[truncated: 5,837,669 more chars]
